# Supplementary material for: Dehydro­brachylaenolide: an eudesmane-type sesquiterpene lactone
Source: Acta Crystallogr Sect E Struct Rep Online. 2008 Dec 24;65(Pt 1):o196. doi: 10.1107/S1600536808042402 (PMC2968103; doi:10.1107/S1600536808042402)
Supplement: Supplementary file 1 [file e-65-0o196-sup1.cif]

##############################################################################
###                                                                        ###
###        Electronic paper (Acta Crystallographica Section E)             ###
###                                                                        ###
##############################################################################
#                                                                            #
# This CIF contains the data in a paper accepted for publication in Acta     #
# Crystallographica Section E. It conforms to the requirements of Notes      #
# for Authors for Section E, and has been peer reviewed under the auspices   #
# of the IUCr Commission on Journals.                                        #
#                                                                            #
# Full details of the Crystallographic Information File format               #
# are given in the paper "The Crystallographic Information File (CIF):       #
# a New Standard Archive File for Crystallography" by S. R. Hall, F. H.      #
# Allen and I. D. Brown [Acta Cryst. (1991), A47, 655-685].                  #
#                                                                            #
# The current version of the core CIF dictionary is obtainable from          #
# ftp://ftp.iucr.org/pub/cif_core.dic. The current version number is 2.4.    #
#                                                                            #
# Software is freely available for graphical display of the structure(s) in  #
# this CIF.  For information consult the CIF home page http://www.iucr.org/  #
# cif/home.html                                                              #
#                                                                            #
# This file may be used for bona fide research purposes within the           #
# scientific community so long as proper attribution is given to the journal # 
# article from which it was obtained.                                        #
#                                                                            #
##############################################################################
                                             
data_global
_audit_creation_method     'form.cif (version 2.0)'
_journal_data_validation_number     ?
_journal_date_recd_electronic     2008-11-26
_journal_date_accepted     2008-12-12
_journal_name_full     'Acta Crystallographica, Section E'
_journal_year     2009
_journal_volume     65
_journal_issue      1
_journal_page_first     o196
_journal_page_last     o196
_journal_paper_category     QO
_journal_coeditor_code     BI2330
_publ_contact_author_name     'Dr Melanie Rademeyer'
_publ_contact_author_address
; Department of Chemistry
  University of Pretoria
  Pretoria
  0002
  South Africa
;
_publ_contact_author_email     'melanie.rademeyer@up.ac.za'
_publ_contact_author_fax     '+27 12 420 4687'
_publ_contact_author_phone     '+27 12 420 2511'
_publ_section_title
;
Dehydrobrachylaenolide: an eudesmane-type sesquiterpene lactone
;
loop_
    _publ_author_name
    _publ_author_footnote
    _publ_author_address
    'Rademeyer, M.'
; .
;
; Department of Chemistry
  University of Pretoria
  Pretoria  0002
  South Africa
;
    'van Heerden, F. R.'
; .
;
; School of Chemistry
  University of KwaZulu-Natal
  Pietermaritzburg Campus
  Private Bag X01
  Scotsville  3209
  South Africa
;
    'Merwe, M. M. van der'
; .
;
; Biosciences
  CSIR
  Pretoria
  South Africa
 and
  School of Chemistry
  University of KwaZulu-Natal
  Pietermaritzburg Campus
  Private Bag X01
  Scotsville  3209
  South Africa
;
data_I
_audit_creation_method     SHELXL-97
_chemical_name_systematic
;
Dehydrobrachylaenolide
;
_chemical_name_common     ?
_chemical_formula_moiety     'C15 H16 O3'
_chemical_formula_sum     'C15 H16 O3'
_chemical_formula_iupac     'C15 H16 O3'
_chemical_formula_weight     244.28
_chemical_melting_point     ?
_symmetry_cell_setting     'orthorhombic'
_symmetry_space_group_name_H-M     'P 21 21 21'
_symmetry_space_group_name_Hall     'P 2ac 2ab'
loop_
    _symmetry_equiv_pos_as_xyz
    'x, y, z'
    '-x+1/2, -y, z+1/2'
    '-x, y+1/2, -z+1/2'
    'x+1/2, -y+1/2, -z'
_cell_length_a     9.5648(6)
_cell_length_b     11.1631(6)
_cell_length_c     11.5542(6)
_cell_angle_alpha     90.00
_cell_angle_beta     90.00
_cell_angle_gamma     90.00
_cell_volume     1233.67(12)
_cell_formula_units_Z     4
_cell_measurement_reflns_used     8167
_cell_measurement_theta_min     3.9618
_cell_measurement_theta_max     31.8019
_cell_measurement_temperature     150(2)
_exptl_crystal_description     'block'
_exptl_crystal_colour     'colourless'
_exptl_crystal_size_max     0.50
_exptl_crystal_size_mid     0.50
_exptl_crystal_size_min     0.40
_exptl_crystal_density_diffrn     1.315
_exptl_crystal_density_meas     ?
_exptl_crystal_density_method     'not measured'
_exptl_crystal_F_000     520
_exptl_absorpt_coefficient_mu     0.091
_exptl_absorpt_correction_type     multi-scan
_exptl_absorpt_process_details     '(Blessing, 1995)'
_exptl_absorpt_correction_T_min     0.909
_exptl_absorpt_correction_T_max     0.963
_exptl_special_details
;
;
_diffrn_ambient_temperature     150(2)
_diffrn_radiation_type     MoK\a
_diffrn_radiation_wavelength     0.71073
_diffrn_radiation_source     'fine-focus sealed tube'
_diffrn_radiation_monochromator     graphite
_diffrn_measurement_device_type     'Oxford Diffraction Excalibur2 CCD'
_diffrn_measurement_method     \w
_diffrn_detector_area_resol_mean     ?
_diffrn_reflns_number     12604
_diffrn_reflns_av_R_equivalents     0.0160
_diffrn_reflns_av_sigmaI/netI     0.0156
_diffrn_reflns_theta_min     3.97
_diffrn_reflns_theta_max     31.87
_diffrn_reflns_theta_full     25.00
_diffrn_measured_fraction_theta_max     0.955
_diffrn_measured_fraction_theta_full     0.995
_diffrn_reflns_limit_h_min     -13
_diffrn_reflns_limit_h_max     13
_diffrn_reflns_limit_k_min     -15
_diffrn_reflns_limit_k_max     16
_diffrn_reflns_limit_l_min     -16
_diffrn_reflns_limit_l_max     17
_diffrn_standards_number     0
_diffrn_standards_interval_count     .
_diffrn_standards_interval_time     .
_diffrn_standards_decay_%     ?
_refine_special_details
;
Refinement of <i>F</i>^2^ against ALL reflections. The weighted <i>R</i>-factor
<i>wR</i> and goodness of fit <i>S</i> are based on <i>F</i>^2^, conventional
<i>R</i>-factors <i>R</i> are based on <i>F</i>, with <i>F</i> set to zero for
negative <i>F</i>^2^. The threshold expression of <i>F</i>^2^ >
\s(<i>F</i>^2^) is used only for calculating <i>R</i>-factors(gt) <i>etc</i>.
and is not relevant to the choice of reflections for refinement.
<i>R</i>-factors based on <i>F</i>^2^ are statistically about twice as large
as those based on <i>F</i>, and <i>R</i>- factors based on ALL data will be
even larger.
;
_reflns_number_total     2294
_reflns_number_gt     1988
_reflns_threshold_expression     I>2\s(I)
_refine_ls_structure_factor_coef     Fsqd
_refine_ls_matrix_type     full
_refine_ls_R_factor_all     0.0397
_refine_ls_R_factor_gt     0.0328
_refine_ls_wR_factor_gt     0.0916
_refine_ls_wR_factor_ref     0.0950
_refine_ls_goodness_of_fit_ref     1.051
_refine_ls_restrained_S_all     1.051
_refine_ls_number_reflns     2294
_refine_ls_number_parameters     163
_refine_ls_number_restraints     0
_refine_ls_hydrogen_treatment     constr
_refine_ls_weighting_scheme     calc
_refine_ls_weighting_details
                 'calc w=1/[\s^2^(Fo^2^)+(0.0708P)^2^] where P=(Fo^2^+2Fc^2^)/3'
_atom_sites_solution_hydrogens     geom
_atom_sites_solution_primary     direct
_atom_sites_solution_secondary     difmap
_refine_ls_shift/su_max     0.001
_refine_ls_shift/su_mean     0.000
_refine_diff_density_max     0.307
_refine_diff_density_min     -0.206
_refine_ls_extinction_method     none
_refine_ls_extinction_coef     ?
_refine_ls_abs_structure_details     ?
_refine_ls_abs_structure_Flack     ?
loop_
    _atom_type_symbol
    _atom_type_description
    _atom_type_scat_dispersion_real
    _atom_type_scat_dispersion_imag
    _atom_type_scat_source
    'C' 'C' 0.0033 0.0000
                         'International Tables Vol C Tables 4.2.6.8 and 6.1.1.4'
    'H' 'H' 0.0000 0.0000
                         'International Tables Vol C Tables 4.2.6.8 and 6.1.1.4'
    'O' 'O' 0.0106 0.0000
                         'International Tables Vol C Tables 4.2.6.8 and 6.1.1.4'
_computing_data_collection     'CrysAlis CCD (Oxford Diffraction, 2006)'
_computing_cell_refinement     'CrysAlis RED (Oxford Diffraction, 2006)'
_computing_data_reduction     'CrysAlis RED (Oxford Diffraction, 2006)'
_computing_structure_solution     'SHELXS97 (Sheldrick, 2008)'
_computing_structure_refinement     'SHELXL97 (Sheldrick, 2008)'
_computing_molecular_graphics     'Mercury (Macrae <i>et al.</i>,  2006)'
_computing_publication_material
                                'PLATON (Spek, 2003) and WinGX (Farrugia, 1999)'
loop_
    _atom_site_type_symbol
    _atom_site_label
    _atom_site_fract_x
    _atom_site_fract_y
    _atom_site_fract_z
    _atom_site_U_iso_or_equiv
    _atom_site_adp_type
    _atom_site_calc_flag
    _atom_site_refinement_flags
    _atom_site_occupancy
    _atom_site_disorder_assembly
    _atom_site_disorder_group
    C C4 0.86180(14) 0.08184(11) 1.24094(11) 0.0237(2) Uani d . 1 . .
    O O2 0.87541(10) 0.20733(7) 1.00141(7) 0.0245(2) Uani d . 1 . .
    C C7 1.04877(12) 0.07144(11) 0.94161(10) 0.0210(2) Uani d . 1 . .
    H H7 1.1253 0.1211 0.9714 0.025 Uiso calc R 1 . .
    C C8 1.10043(14) -0.05782(12) 0.94001(11) 0.0246(3) Uani d . 1 . .
    H H8A 1.1798 -0.0657 0.8883 0.029 Uiso calc R 1 . .
    H H8B 1.0268 -0.1109 0.9136 0.029 Uiso calc R 1 . .
    C C9 1.14347(13) -0.08979(11) 1.06503(11) 0.0245(2) Uani d . 1 . .
    H H9A 1.1717 -0.1732 1.0675 0.029 Uiso calc R 1 . .
    H H9B 1.2238 -0.0416 1.0866 0.029 Uiso calc R 1 . .
    O O3 0.85244(12) 0.31953(9) 0.84156(9) 0.0372(3) Uani d . 1 . .
    C C14 0.90759(14) -0.16252(11) 1.13671(12) 0.0270(3) Uani d . 1 . .
    H H14A 0.8694 -0.1540 1.0603 0.041 Uiso calc R 1 . .
    H H14B 0.8354 -0.1493 1.1930 0.041 Uiso calc R 1 . .
    H H14C 0.9447 -0.2419 1.1458 0.041 Uiso calc R 1 . .
    C C6 0.92565(13) 0.08521(10) 1.02492(10) 0.0197(2) Uani d . 1 . .
    H H6 0.8525 0.0278 1.0037 0.024 Uiso calc R 1 . .
    C C3 0.90807(15) 0.04878(12) 1.36063(11) 0.0274(3) Uani d . 1 . .
    O O1 0.84841(13) 0.08529(10) 1.44767(9) 0.0385(3) Uani d . 1 . .
    C C11 0.98993(14) 0.13415(11) 0.83767(11) 0.0234(2) Uani d . 1 . .
    C C1 1.08111(15) -0.08814(12) 1.27617(12) 0.0279(3) Uani d . 1 . .
    H H1 1.1553 -0.1409 1.2867 0.033 Uiso calc R 1 . .
    C C5 0.97025(12) 0.06224(10) 1.14800(10) 0.0197(2) Uani d . 1 . .
    H H5 1.0491 0.1156 1.1647 0.024 Uiso calc R 1 . .
    C C10 1.02589(13) -0.06954(10) 1.15444(10) 0.0213(2) Uani d . 1 . .
    C C15 0.73174(15) 0.12080(12) 1.22442(14) 0.0321(3) Uani d . 1 . .
    H H15A 0.6708 0.1272 1.2868 0.039 Uiso calc R 1 . .
    H H15B 0.7019 0.1416 1.1505 0.039 Uiso calc R 1 . .
    C C13 1.00061(16) 0.11111(13) 0.72528(11) 0.0303(3) Uani d . 1 . .
    H H13A 0.9501 0.1564 0.6722 0.036 Uiso calc R 1 . .
    H H13B 1.0586 0.0497 0.6996 0.036 Uiso calc R 1 . .
    C C12 0.89936(14) 0.23105(11) 0.88715(11) 0.0263(3) Uani d . 1 . .
    C C2 1.02875(16) -0.03277(13) 1.36888(11) 0.0304(3) Uani d . 1 . .
    H H2 1.0696 -0.0460 1.4408 0.036 Uiso calc R 1 . .
loop_
    _atom_site_aniso_label
    _atom_site_aniso_U_11
    _atom_site_aniso_U_22
    _atom_site_aniso_U_33
    _atom_site_aniso_U_12
    _atom_site_aniso_U_13
    _atom_site_aniso_U_23
    C4 0.0291(6) 0.0164(5) 0.0257(5) -0.0021(5) 0.0069(5) 0.0005(4)
    O2 0.0309(5) 0.0174(4) 0.0253(4) 0.0031(3) 0.0029(4) 0.0023(3)
    C7 0.0202(5) 0.0206(5) 0.0221(5) -0.0010(4) 0.0013(4) -0.0030(4)
    C8 0.0239(6) 0.0254(6) 0.0244(5) 0.0037(5) 0.0003(5) -0.0048(5)
    C9 0.0200(5) 0.0245(6) 0.0289(6) 0.0036(5) -0.0014(5) -0.0027(4)
    O3 0.0499(7) 0.0262(5) 0.0356(5) 0.0061(5) 0.0000(5) 0.0081(4)
    C14 0.0277(6) 0.0168(5) 0.0366(6) -0.0020(5) -0.0027(5) 0.0014(5)
    C6 0.0195(5) 0.0148(5) 0.0248(5) 0.0006(4) 0.0012(4) -0.0001(4)
    C3 0.0330(6) 0.0233(6) 0.0259(5) -0.0079(5) 0.0076(5) 0.0017(5)
    O1 0.0493(6) 0.0366(6) 0.0297(5) -0.0062(5) 0.0165(5) -0.0008(4)
    C11 0.0233(6) 0.0207(5) 0.0261(5) -0.0040(4) 0.0015(5) 0.0001(4)
    C1 0.0288(6) 0.0252(6) 0.0297(6) 0.0015(5) -0.0043(5) 0.0036(5)
    C5 0.0202(5) 0.0171(5) 0.0217(5) -0.0007(4) 0.0021(4) -0.0002(4)
    C10 0.0212(5) 0.0186(5) 0.0241(5) 0.0011(4) -0.0022(4) 0.0000(4)
    C15 0.0310(7) 0.0263(6) 0.0391(7) 0.0033(5) 0.0129(6) 0.0040(6)
    C13 0.0314(6) 0.0337(7) 0.0257(6) -0.0050(6) 0.0028(6) 0.0006(5)
    C12 0.0303(6) 0.0219(6) 0.0266(6) -0.0028(5) -0.0002(5) 0.0019(4)
    C2 0.0358(7) 0.0301(6) 0.0253(6) -0.0048(5) -0.0011(5) 0.0048(5)
_geom_special_details
;
All e.s.d.'s (except the e.s.d. in the dihedral angle between two l.s. planes)
are estimated using the full covariance matrix. The cell e.s.d.'s are taken
into account individually in the estimation of e.s.d.'s in distances, angles
and torsion angles; correlations between e.s.d.'s in cell parameters are only
used when they are defined by crystal symmetry. An approximate (isotropic)
treatment of cell e.s.d.'s is used for estimating e.s.d.'s involving l.s.
planes.
;
loop_
    _geom_bond_atom_site_label_1
    _geom_bond_atom_site_label_2
    _geom_bond_site_symmetry_2
    _geom_bond_distance
    _geom_bond_publ_flag
    C4 C15 . 1.332(2) ?
    C4 C3 . 1.4982(18) ?
    C4 C5 . 1.5090(16) ?
    O2 C12 . 1.3659(15) ?
    O2 C6 . 1.4708(14) ?
    C7 C11 . 1.4997(17) ?
    C7 C8 . 1.5253(18) ?
    C7 C6 . 1.5287(16) ?
    C7 H7 . 0.980 ?
    C8 C9 . 1.5439(18) ?
    C8 H8A . 0.970 ?
    C8 H8B . 0.970 ?
    C9 C10 . 1.5437(17) ?
    C9 H9A . 0.970 ?
    C9 H9B . 0.970 ?
    O3 C12 . 1.2059(16) ?
    C14 C10 . 1.5490(17) ?
    C14 H14A . 0.960 ?
    C14 H14B . 0.960 ?
    C14 H14C . 0.960 ?
    C6 C5 . 1.5067(16) ?
    C6 H6 . 0.980 ?
    C3 O1 . 1.2260(16) ?
    C3 C2 . 1.473(2) ?
    C11 C13 . 1.3278(18) ?
    C11 C12 . 1.4991(18) ?
    C1 C2 . 1.334(2) ?
    C1 C10 . 1.5167(17) ?
    C1 H1 . 0.930 ?
    C5 C10 . 1.5662(15) ?
    C5 H5 . 0.980 ?
    C15 H15A . 0.930 ?
    C15 H15B . 0.930 ?
    C13 H13A . 0.930 ?
    C13 H13B . 0.930 ?
    C2 H2 . 0.930 ?
loop_
    _geom_angle_atom_site_label_1
    _geom_angle_atom_site_label_2
    _geom_angle_atom_site_label_3
    _geom_angle_site_symmetry_1
    _geom_angle_site_symmetry_3
    _geom_angle
    _geom_angle_publ_flag
    C15 C4 C3 . . 119.26(12) ?
    C15 C4 C5 . . 125.99(12) ?
    C3 C4 C5 . . 114.71(11) ?
    C12 O2 C6 . . 107.66(9) ?
    C11 C7 C8 . . 123.60(10) ?
    C11 C7 C6 . . 99.69(10) ?
    C8 C7 C6 . . 110.63(10) ?
    C11 C7 H7 . . 107.3 ?
    C8 C7 H7 . . 107.3 ?
    C6 C7 H7 . . 107.3 ?
    C7 C8 C9 . . 107.08(10) ?
    C7 C8 H8A . . 110.3 ?
    C9 C8 H8A . . 110.3 ?
    C7 C8 H8B . . 110.3 ?
    C9 C8 H8B . . 110.3 ?
    H8A C8 H8B . . 108.6 ?
    C10 C9 C8 . . 113.46(10) ?
    C10 C9 H9A . . 108.9 ?
    C8 C9 H9A . . 108.9 ?
    C10 C9 H9B . . 108.9 ?
    C8 C9 H9B . . 108.9 ?
    H9A C9 H9B . . 107.7 ?
    C10 C14 H14A . . 109.5 ?
    C10 C14 H14B . . 109.5 ?
    H14A C14 H14B . . 109.5 ?
    C10 C14 H14C . . 109.5 ?
    H14A C14 H14C . . 109.5 ?
    H14B C14 H14C . . 109.5 ?
    O2 C6 C5 . . 115.13(9) ?
    O2 C6 C7 . . 103.21(9) ?
    C5 C6 C7 . . 111.05(10) ?
    O2 C6 H6 . . 109.1 ?
    C5 C6 H6 . . 109.1 ?
    C7 C6 H6 . . 109.1 ?
    O1 C3 C2 . . 121.14(13) ?
    O1 C3 C4 . . 122.53(13) ?
    C2 C3 C4 . . 116.32(11) ?
    C13 C11 C12 . . 123.86(13) ?
    C13 C11 C7 . . 131.60(13) ?
    C12 C11 C7 . . 104.38(10) ?
    C2 C1 C10 . . 123.39(12) ?
    C2 C1 H1 . . 118.3 ?
    C10 C1 H1 . . 118.3 ?
    C6 C5 C4 . . 116.89(10) ?
    C6 C5 C10 . . 107.51(9) ?
    C4 C5 C10 . . 109.63(9) ?
    C6 C5 H5 . . 107.5 ?
    C4 C5 H5 . . 107.5 ?
    C10 C5 H5 . . 107.5 ?
    C1 C10 C9 . . 110.29(10) ?
    C1 C10 C14 . . 106.58(10) ?
    C9 C10 C14 . . 110.22(10) ?
    C1 C10 C5 . . 106.91(10) ?
    C9 C10 C5 . . 110.69(9) ?
    C14 C10 C5 . . 112.02(9) ?
    C4 C15 H15A . . 120.0 ?
    C4 C15 H15B . . 120.0 ?
    H15A C15 H15B . . 120.0 ?
    C11 C13 H13A . . 120.0 ?
    C11 C13 H13B . . 120.0 ?
    H13A C13 H13B . . 120.0 ?
    O3 C12 O2 . . 121.23(12) ?
    O3 C12 C11 . . 129.75(13) ?
    O2 C12 C11 . . 109.00(10) ?
    C1 C2 C3 . . 121.90(12) ?
    C1 C2 H2 . . 119.1 ?
    C3 C2 H2 . . 119.1 ?
loop_
    _geom_torsion_atom_site_label_1
    _geom_torsion_atom_site_label_2
    _geom_torsion_atom_site_label_3
    _geom_torsion_atom_site_label_4
    _geom_torsion_site_symmetry_1
    _geom_torsion_site_symmetry_2
    _geom_torsion_site_symmetry_3
    _geom_torsion_site_symmetry_4
    _geom_torsion
    _geom_torsion_publ_flag
    C11 C7 C8 C9 . . . . -176.53(11) ?
    C6 C7 C8 C9 . . . . -58.75(13) ?
    C7 C8 C9 C10 . . . . 55.27(14) ?
    C12 O2 C6 C5 . . . . 153.05(11) ?
    C12 O2 C6 C7 . . . . 31.88(12) ?
    C11 C7 C6 O2 . . . . -39.39(11) ?
    C8 C7 C6 O2 . . . . -171.01(9) ?
    C11 C7 C6 C5 . . . . -163.29(9) ?
    C8 C7 C6 C5 . . . . 65.10(12) ?
    C15 C4 C3 O1 . . . . -20.6(2) ?
    C5 C4 C3 O1 . . . . 161.68(12) ?
    C15 C4 C3 C2 . . . . 158.27(13) ?
    C5 C4 C3 C2 . . . . -19.48(16) ?
    C8 C7 C11 C13 . . . . -19.4(2) ?
    C6 C7 C11 C13 . . . . -142.26(15) ?
    C8 C7 C11 C12 . . . . 155.99(11) ?
    C6 C7 C11 C12 . . . . 33.14(12) ?
    O2 C6 C5 C4 . . . . 58.69(14) ?
    C7 C6 C5 C4 . . . . 175.49(10) ?
    O2 C6 C5 C10 . . . . -177.59(9) ?
    C7 C6 C5 C10 . . . . -60.79(12) ?
    C15 C4 C5 C6 . . . . -2.05(18) ?
    C3 C4 C5 C6 . . . . 175.53(10) ?
    C15 C4 C5 C10 . . . . -124.67(13) ?
    C3 C4 C5 C10 . . . . 52.90(13) ?
    C2 C1 C10 C9 . . . . 151.41(13) ?
    C2 C1 C10 C14 . . . . -88.95(15) ?
    C2 C1 C10 C5 . . . . 31.01(17) ?
    C8 C9 C10 C1 . . . . -173.06(11) ?
    C8 C9 C10 C14 . . . . 69.52(13) ?
    C8 C9 C10 C5 . . . . -54.96(13) ?
    C6 C5 C10 C1 . . . . 175.55(10) ?
    C4 C5 C10 C1 . . . . -56.42(12) ?
    C6 C5 C10 C9 . . . . 55.39(12) ?
    C4 C5 C10 C9 . . . . -176.57(10) ?
    C6 C5 C10 C14 . . . . -68.06(12) ?
    C4 C5 C10 C14 . . . . 59.98(12) ?
    C6 O2 C12 O3 . . . . 170.70(12) ?
    C6 O2 C12 C11 . . . . -10.45(13) ?
    C13 C11 C12 O3 . . . . -21.0(2) ?
    C7 C11 C12 O3 . . . . 163.19(14) ?
    C13 C11 C12 O2 . . . . 160.33(12) ?
    C7 C11 C12 O2 . . . . -15.53(13) ?
    C10 C1 C2 C3 . . . . 2.2(2) ?
    O1 C3 C2 C1 . . . . 169.28(13) ?
    C4 C3 C2 C1 . . . . -9.6(2) ?
loop_
    _geom_hbond_atom_site_label_D
    _geom_hbond_atom_site_label_H
    _geom_hbond_atom_site_label_A
    _geom_hbond_site_symmetry_A
    _geom_hbond_distance_DH
    _geom_hbond_distance_HA
    _geom_hbond_distance_DA
    _geom_hbond_angle_DHA
    C6 H6 O1 2_654 0.98 2.39 3.360(2) 171
    C14 H14A O1 2_654 0.96 2.57 3.393(2) 143
