# Supplementary material for: Dehydro­brachylaenolide: an eudesmane-type sesquiterpene lactone
Source: Acta Crystallogr Sect E Struct Rep Online. 2008 Dec 24;65(Pt 1):o196. doi: 10.1107/S1600536808042402 (PMC2968103; doi:10.1107/S1600536808042402)
Supplement: Supplementary file 2 [file e-65-0o196-Isup2.hkl]

#
# h,k,l, Fc-squared, Fo-squared, sigma(Fo-squared) and status flag
#
data_I
_shelx_title ' ORTHPROF in P2(1)2(1)2(1)'
_shelx_refln_list_code          4
_shelx_F_calc_maximum      117.22
_exptl_crystal_F_000       520.00
_reflns_d_resolution_high  0.6731
 
loop_
 _symmetry_equiv_pos_as_xyz
 'x, y, z'
 '-x+1/2, -y, z+1/2'
 '-x, y+1/2, -z+1/2'
 'x+1/2, -y+1/2, -z'
 
_cell_length_a     9.5648
_cell_length_b    11.1631
_cell_length_c    11.5542
_cell_angle_alpha  90.000
_cell_angle_beta   90.000
_cell_angle_gamma  90.000
 
_shelx_F_squared_multiplier     1.000
 
loop_
 _refln_index_h
 _refln_index_k
 _refln_index_l
 _refln_F_squared_calc
 _refln_F_squared_meas
 _refln_F_squared_sigma
 _refln_observed_status
   2   0   0    13741.57    12249.36    220.25 o
   4   0   0     3095.31     2961.53      7.79 o
   6   0   0       28.74       29.15      1.07 o
   8   0   0      500.92      483.28      6.74 o
  10   0   0        0.11       -0.93      2.32 o
  12   0   0       15.04       11.20      3.69 o
   2   1   0    11914.37    11156.49     38.76 o
   3   1   0      147.86      163.00      1.07 o
   4   1   0       27.70       29.25      1.13 o
   5   1   0      242.84      270.04      1.74 o
   6   1   0      751.07      748.68      4.08 o
   7   1   0      179.60      169.02      2.54 o
   8   1   0      163.90      156.90      3.31 o
   9   1   0       11.94       10.23      1.66 o
  10   1   0       51.11       53.53      2.32 o
  11   1   0        8.17        6.55      2.01 o
  12   1   0        6.43        7.47      2.39 o
  13   1   0        0.77       -0.62      2.92 o
   1   2   0     1365.62     1179.53     63.06 o
   2   2   0     2782.80     2875.11      5.12 o
   3   2   0     1693.09     1646.27      4.92 o
   4   2   0      766.81      860.63      3.08 o
   5   2   0       62.92       68.78      1.01 o
   6   2   0        2.15        1.90      0.72 o
   7   2   0      209.41      228.49      2.57 o
   8   2   0       62.16       63.41      1.46 o
   9   2   0        1.72        0.62      1.64 o
  10   2   0       32.77       33.59      1.97 o
  11   2   0        0.71       -0.66      1.95 o
  12   2   0        0.05       -1.11      2.58 o
  13   2   0        0.58       -0.28      3.25 o
   1   3   0      573.66      588.90      2.20 o
   2   3   0     4439.05     4650.29     15.15 o
   3   3   0      288.71      310.54      1.73 o
   4   3   0      464.81      544.59      3.80 o
   5   3   0      457.70      488.09      4.09 o
   6   3   0        2.12        1.94      0.68 o
   7   3   0       53.92       46.95      1.11 o
   8   3   0      196.30      189.83      2.11 o
   9   3   0        0.98       -0.75      1.70 o
  10   3   0        0.09       -0.81      1.83 o
  11   3   0       55.55       53.24      2.52 o
  12   3   0        6.04        2.95      2.68 o
  13   3   0       19.30       18.84      3.37 o
   0   4   0     5991.25     5959.61     35.74 o
   1   4   0      519.21      541.28      4.97 o
   2   4   0       29.99       38.08      0.66 o
   3   4   0      312.04      372.67      4.08 o
   4   4   0      154.93      169.86      1.25 o
   5   4   0        0.34        0.33      0.59 o
   6   4   0      178.75      193.64      1.86 o
   7   4   0        0.11       -0.48      0.78 o
   8   4   0       34.06       31.78      1.15 o
   9   4   0      189.18      182.35      3.46 o
  10   4   0       10.93        7.80      1.96 o
  11   4   0        5.77        4.47      2.22 o
  12   4   0       52.37       46.72      3.44 o
  13   4   0       12.20       13.64      2.91 o
   1   5   0       82.84       96.43      0.80 o
   2   5   0     4141.54     4435.49     14.45 o
   3   5   0      767.91      800.94      6.49 o
   4   5   0      541.96      592.67      2.78 o
   5   5   0       41.92       44.53      1.10 o
   6   5   0       44.00       39.93      1.14 o
   7   5   0      104.83      103.12      1.63 o
   8   5   0      133.17      133.61      2.43 o
   9   5   0       25.22       20.93      1.38 o
  10   5   0       23.78       24.12      2.22 o
  11   5   0       25.34       26.16      2.72 o
  12   5   0       61.08       60.20      2.41 o
  13   5   0        0.02        0.45      5.25 o
   0   6   0     4417.90     4591.21     15.51 o
   1   6   0        0.37        0.47      0.41 o
   2   6   0      698.41      807.99      3.45 o
   3   6   0      709.80      735.36      2.56 o
   4   6   0       83.42       82.27      0.97 o
   5   6   0      573.31      565.79      3.85 o
   6   6   0       16.48       16.13      0.96 o
   7   6   0      150.63      143.35      1.93 o
   8   6   0        0.35       -0.68      1.04 o
   9   6   0        0.50        1.25      1.29 o
  10   6   0       33.97       36.52      2.34 o
  11   6   0       56.59       64.56      2.39 o
  12   6   0        1.46        1.19      2.40 o
  13   6   0        5.26        3.72      5.89 o
   1   7   0       41.09       47.82      1.48 o
   2   7   0        0.54        2.52      0.52 o
   3   7   0       71.36       81.00      1.52 o
   4   7   0       11.88       10.89      0.66 o
   5   7   0      423.61      424.18      2.78 o
   6   7   0       63.74       68.27      1.41 o
   7   7   0       65.39       72.59      1.75 o
   8   7   0       20.62       22.29      1.27 o
   9   7   0        1.49        0.62      1.53 o
  10   7   0       79.89       83.02      2.45 o
  11   7   0        0.00        1.48      2.05 o
  12   7   0       10.19       11.70      2.81 o
   0   8   0     1716.58     1821.89      5.26 o
   1   8   0      832.45      837.98      3.06 o
   2   8   0      191.56      197.53      1.88 o
   3   8   0      169.79      162.98      1.54 o
   4   8   0      711.68      771.31      9.54 o
   5   8   0      109.79       98.56      1.69 o
   6   8   0        7.30        7.78      1.15 o
   7   8   0       26.39       25.69      1.33 o
   8   8   0       22.70       18.26      1.41 o
   9   8   0        5.81        5.68      1.54 o
  10   8   0       56.75       59.00      2.13 o
  11   8   0        0.43       -0.62      2.35 o
   1   9   0      192.00      188.22      2.68 o
   2   9   0     1189.07     1286.25      7.11 o
   3   9   0        0.91       -0.12      1.20 o
   4   9   0       61.90       45.95      1.42 o
   5   9   0        4.03        2.77      1.30 o
   6   9   0      230.46      213.26      3.00 o
   7   9   0        2.90        1.91      1.33 o
   8   9   0        5.67        6.45      1.52 o
   9   9   0       22.01       22.18      2.05 o
  10   9   0        0.08        0.49      1.97 o
  11   9   0        2.23        4.49      2.79 o
   0  10   0        2.75        4.90      1.47 o
   1  10   0       93.04       95.59      1.54 o
   2  10   0      163.90      145.92      2.40 o
   3  10   0        5.37        6.51      1.35 o
   4  10   0      101.09       84.68      2.90 o
   5  10   0       51.23       55.73      1.82 o
   6  10   0       64.38       67.64      2.09 o
   7  10   0       49.54       51.23      2.05 o
   8  10   0        7.87        6.80      1.73 o
   9  10   0       89.42       98.87      2.40 o
  10  10   0       59.23       61.97      2.57 o
   1  11   0       49.97       53.59      1.76 o
   2  11   0        6.27        8.45      1.41 o
   3  11   0       23.30       23.81      1.51 o
   4  11   0        1.30        1.00      2.43 o
   5  11   0        1.54       -0.06      1.46 o
   6  11   0        9.28        9.21      1.80 o
   7  11   0        3.96        3.76      1.94 o
   8  11   0        1.84        1.37      2.17 o
   9  11   0        7.51        9.51      2.71 o
  10  11   0       14.05        7.06      6.59 o
   0  12   0       93.09      117.06      4.23 o
   1  12   0      104.36      104.91      3.31 o
   2  12   0        2.85        3.09      1.63 o
   3  12   0        0.37        0.42      1.97 o
   4  12   0      204.63      195.28      3.94 o
   5  12   0        0.37       -0.32      1.58 o
   6  12   0        2.84        2.81      1.94 o
   7  12   0        0.73       -1.60      2.15 o
   8  12   0       53.53       56.68      3.03 o
   9  12   0        1.65        3.69      5.92 o
   1  13   0       15.97       12.16      2.30 o
   2  13   0        0.01       -0.37      1.82 o
   3  13   0       57.03       52.51      2.64 o
   4  13   0       60.92       64.22      2.84 o
   5  13   0       40.58       36.93      2.26 o
   6  13   0        0.55       -0.57      2.13 o
   7  13   0        5.47        6.63      2.57 o
   0  14   0      103.86      111.78      4.71 o
   1  14   0       27.27       23.33      3.16 o
   2  14   0       58.86       61.94      4.42 o
   3  14   0       42.31       37.08      3.32 o
   4  14   0        0.74       -2.37      3.02 o
   5  14   0        1.30        0.53      2.35 o
   6  14   0        0.01        0.02      2.68 o
   1  15   0        0.28       -1.36      3.22 o
   2  15   0       39.32       37.46      4.74 o
   3  15   0       16.74       17.35      4.99 o
   4  15   0        2.17        1.55      3.89 o
   5  15   0       12.99       14.36      5.75 o
   0  16   0        0.00       -0.78      5.27 o
   1  16   0       32.47       30.81      6.43 o
   2   0   1      141.28      142.45      0.76 o
   3   0   1       11.53       11.84      0.28 o
   4   0   1      557.62      580.30      1.77 o
   5   0   1      648.63      675.98      3.10 o
   6   0   1       37.02       29.06      0.59 o
   7   0   1       29.67       39.49      0.72 o
   8   0   1       50.07       46.01      1.84 o
   9   0   1      109.14      108.53      2.71 o
  10   0   1        0.63       -0.09      1.70 o
  11   0   1        7.35        5.55      1.91 o
  12   0   1       18.50       17.35      2.74 o
  13   0   1        9.69       11.21      3.13 o
   2   1   1     1275.73     1326.93      1.81 o
   3   1   1      475.53      502.64      2.51 o
   4   1   1       58.27       57.87      0.48 o
   5   1   1      237.34      236.43      1.02 o
   6   1   1      383.75      382.29      1.62 o
   7   1   1       37.71       40.91      0.72 o
   8   1   1       19.70       18.23      1.00 o
   9   1   1       27.56       26.54      1.29 o
  10   1   1       12.05       11.54      1.48 o
  11   1   1        8.27        6.45      1.49 o
  12   1   1       12.17       13.17      1.88 o
  13   1   1        9.89       11.37      2.13 o
   0   2   1      210.61      169.23      3.77 o
   1   2   1     3825.15     3730.53     10.31 o
   2   2   1    10814.44    10400.60     33.59 o
   3   2   1       20.18       18.58      0.29 o
   4   2   1      625.22      748.60      2.99 o
   5   2   1       49.89       46.13      0.65 o
   6   2   1      652.14      664.99      3.15 o
   7   2   1       95.04       90.10      1.03 o
   8   2   1       21.74       24.43      0.78 o
   9   2   1        9.29        7.91      1.01 o
  10   2   1      138.13      138.80      2.33 o
  11   2   1       23.77       22.80      1.64 o
  12   2   1       33.55       31.96      2.03 o
  13   2   1        1.17       -0.22      2.08 o
   0   3   1     2166.51     2092.89      6.89 o
   1   3   1     5399.35     5294.35     12.80 o
   2   3   1      953.17     1060.52      2.84 o
   3   3   1     1798.01     1928.92      2.91 o
   4   3   1     2684.89     2801.67      6.14 o
   5   3   1      244.24      259.20      1.99 o
   6   3   1      155.36      143.46      1.11 o
   7   3   1       13.02       10.47      0.67 o
   8   3   1      404.93      398.05      2.22 o
   9   3   1      142.30      136.67      1.93 o
  10   3   1       31.00       29.45      1.49 o
  11   3   1        9.10        7.13      1.42 o
  12   3   1        0.45       -0.51      1.61 o
  13   3   1        1.48       -1.35      2.14 o
   0   4   1       25.35       30.95      0.59 o
   1   4   1       77.90       97.47      0.88 o
   2   4   1      672.10      701.21      2.78 o
   3   4   1      902.64      953.25      2.60 o
   4   4   1      294.04      346.61      1.30 o
   5   4   1      960.11     1008.97      3.19 o
   6   4   1      149.26      165.08      1.24 o
   7   4   1       29.01       31.85      0.80 o
   8   4   1       69.90       69.54      1.13 o
   9   4   1       67.09       66.08      1.35 o
  10   4   1       87.20       91.14      1.78 o
  11   4   1        0.89       -0.11      1.32 o
  12   4   1        1.45        1.25      1.60 o
  13   4   1       22.00       23.95      2.60 o
   0   5   1        3.85        5.77      0.44 o
   1   5   1      497.26      561.35      1.62 o
   2   5   1      366.23      385.21      1.34 o
   3   5   1     2001.80     2174.23      6.61 o
   4   5   1       43.44       57.01      0.52 o
   5   5   1      148.11      170.98      1.05 o
   6   5   1       77.66       72.19      0.91 o
   7   5   1      185.63      190.88      1.48 o
   8   5   1       82.22       83.21      1.26 o
   9   5   1      158.97      162.11      1.73 o
  10   5   1       10.09        8.73      1.16 o
  11   5   1       26.91       25.76      1.75 o
  12   5   1       13.31       13.78      2.01 o
  13   5   1       17.72       13.81      5.93 o
   0   6   1      176.77      184.92      2.27 o
   1   6   1      661.81      783.29      1.92 o
   2   6   1     1181.54     1224.73      2.43 o
   3   6   1      246.07      246.80      1.04 o
   4   6   1      140.24      146.67      0.84 o
   5   6   1      111.64      108.44      0.78 o
   6   6   1      153.31      164.41      1.27 o
   7   6   1      234.38      213.18      1.53 o
   8   6   1      175.00      172.69      1.62 o
   9   6   1       28.95       26.95      1.04 o
  10   6   1       84.88       80.68      1.64 o
  11   6   1       64.90       69.05      1.88 o
  12   6   1       21.62       19.73      2.11 o
  13   6   1        6.10        7.45      3.90 o
   0   7   1       18.52       19.13      0.53 o
   1   7   1     1155.46     1220.43      2.26 o
   2   7   1       97.24      100.95      0.85 o
   3   7   1       11.62       12.52      0.42 o
   4   7   1       24.60       30.50      0.55 o
   5   7   1      228.38      231.15      1.42 o
   6   7   1      462.05      454.26      2.08 o
   7   7   1       49.39       51.10      1.02 o
   8   7   1       80.81       70.45      1.19 o
   9   7   1        0.25       -0.43      0.97 o
  10   7   1      140.11      155.37      2.39 o
  11   7   1       70.58       73.84      1.99 o
  12   7   1       27.09       34.39      2.19 o
   0   8   1        0.00       -0.32      0.55 o
   1   8   1      763.08      818.65      1.77 o
   2   8   1       34.19       35.25      0.59 o
   3   8   1      688.22      708.36      2.88 o
   4   8   1       43.88       37.00      0.78 o
   5   8   1       75.41       64.75      1.00 o
   6   8   1       29.04       26.47      0.84 o
   7   8   1       86.10       85.30      1.26 o
   8   8   1        3.90        3.75      1.07 o
   9   8   1       94.34       92.53      1.61 o
  10   8   1        8.78        5.89      1.48 o
  11   8   1        3.74        2.29      1.65 o
   0   9   1        1.27        2.39      0.69 o
   1   9   1       31.45       33.42      0.60 o
   2   9   1      458.12      466.95      1.87 o
   3   9   1      348.90      345.08      1.95 o
   4   9   1       64.13       51.32      1.32 o
   5   9   1       46.40       39.83      1.26 o
   6   9   1      191.88      178.06      1.98 o
   7   9   1       30.91       31.41      1.15 o
   8   9   1      111.25      109.91      1.80 o
   9   9   1       16.85       15.40      1.46 o
  10   9   1        1.40        0.66      1.41 o
  11   9   1        5.24        4.16      1.99 o
   0  10   1      105.37      110.05      1.63 o
   1  10   1       76.23       72.54      0.91 o
   2  10   1       78.36       80.92      1.98 o
   3  10   1       48.41       40.21      1.06 o
   4  10   1       60.60       56.63      1.58 o
   5  10   1       68.72       70.04      1.41 o
   6  10   1      189.48      178.40      2.12 o
   7  10   1       25.47       25.27      1.30 o
   8  10   1      112.35      110.83      1.68 o
   9  10   1        3.83        2.63      1.35 o
  10  10   1        7.05        6.15      1.60 o
   0  11   1      122.09      115.14      1.83 o
   1  11   1        6.08        4.05      0.88 o
   2  11   1       36.94       37.12      1.10 o
   3  11   1       39.07       46.97      1.18 o
   4  11   1      123.75      129.81      2.61 o
   5  11   1        2.52        0.86      1.12 o
   6  11   1        1.60        1.23      1.14 o
   7  11   1      108.59      110.58      1.94 o
   8  11   1       91.71       88.58      1.92 o
   9  11   1       57.75       62.83      2.04 o
  10  11   1       38.98       45.73      6.44 o
   0  12   1        5.76        4.08      1.59 o
   1  12   1      121.14      130.01      1.72 o
   2  12   1       16.50       14.63      1.24 o
   3  12   1       16.63       17.93      1.41 o
   4  12   1       44.44       44.38      1.79 o
   5  12   1        1.80        0.92      1.15 o
   6  12   1        2.63        2.36      1.42 o
   7  12   1        7.89        4.23      1.61 o
   8  12   1      135.54      146.46      2.99 o
   9  12   1       18.50       22.47      3.49 o
   0  13   1       26.34       27.46      2.55 o
   1  13   1      198.10      221.09      2.54 o
   2  13   1        0.69       -0.19      1.36 o
   3  13   1       27.63       28.19      1.93 o
   4  13   1        3.56        3.23      1.78 o
   5  13   1       16.76       14.11      1.60 o
   6  13   1       37.43       39.61      1.78 o
   7  13   1       28.07       26.80      2.17 o
   8  13   1       17.18       13.74      5.29 o
   0  14   1       97.45      103.73      3.29 o
   1  14   1       16.71       15.99      2.24 o
   2  14   1        0.88        0.47      2.18 o
   3  14   1        7.66        3.82      2.52 o
   4  14   1       11.21       10.12      2.19 o
   5  14   1        6.10        5.78      1.84 o
   6  14   1      107.27      114.89      2.27 o
   0  15   1       16.96       15.32      3.45 o
   1  15   1       71.00       77.57      2.41 o
   2  15   1       27.91       27.11      3.80 o
   3  15   1       50.86       45.31      4.12 o
   4  15   1        5.23        4.22      3.17 o
   5  15   1       59.03       56.34      4.21 o
   0  16   1        2.20        1.74      3.76 o
   1  16   1       32.10       30.56      4.68 o
   1   0   2      456.13      517.03      2.66 o
   2   0   2      110.23      129.15      0.66 o
   3   0   2       42.30       45.91      0.54 o
   4   0   2     3096.89     3113.49      8.49 o
   5   0   2     1839.68     1900.76      3.97 o
   6   0   2       90.69       88.01      1.22 o
   7   0   2       13.09       16.29      0.81 o
   8   0   2       38.45       33.25      1.08 o
   9   0   2       46.42       44.85      1.36 o
  10   0   2       36.08       34.29      2.15 o
  11   0   2        2.68        2.73      1.95 o
  12   0   2       34.17       27.49      2.88 o
  13   0   2        0.18       -0.73      3.05 o
   0   1   2       76.12       68.53      7.94 o
   1   1   2     3419.40     3315.40      7.46 o
   2   1   2     1044.67     1042.28      3.07 o
   3   1   2     1248.11     1261.09      3.26 o
   4   1   2      135.34      132.88      0.99 o
   5   1   2      111.62      113.04      0.69 o
   6   1   2      203.86      194.49      1.00 o
   7   1   2       67.37       65.94      0.68 o
   8   1   2       65.46       59.70      0.93 o
   9   1   2       96.31       94.47      1.45 o
  10   1   2       42.07       36.28      1.33 o
  11   1   2       21.46       21.03      1.77 o
  12   1   2       13.09       10.30      1.88 o
  13   1   2        6.85        7.04      2.21 o
   0   2   2        2.78        3.10      0.22 o
   1   2   2      383.78      392.85      0.89 o
   2   2   2      228.19      222.32      1.06 o
   3   2   2     1102.40     1091.60      3.15 o
   4   2   2       60.93       55.11      0.47 o
   5   2   2      262.45      258.76      1.10 o
   6   2   2       26.90       24.94      0.43 o
   7   2   2      382.23      385.07      1.70 o
   8   2   2      481.68      469.86      2.72 o
   9   2   2       81.35       77.26      1.35 o
  10   2   2       44.25       41.71      1.24 o
  11   2   2       30.86       27.98      1.58 o
  12   2   2       38.93       39.48      2.05 o
  13   2   2        3.16        3.02      2.31 o
   0   3   2     2776.21     2730.13      5.80 o
   1   3   2      170.50      181.70      1.33 o
   2   3   2        9.23       13.09      0.33 o
   3   3   2      680.39      713.23      2.47 o
   4   3   2      999.51     1057.11      3.35 o
   5   3   2      283.80      294.76      1.70 o
   6   3   2       61.08       64.21      0.74 o
   7   3   2       86.29       91.96      1.05 o
   8   3   2       26.93       23.69      0.80 o
   9   3   2        7.96        7.21      1.00 o
  10   3   2       40.83       38.80      1.43 o
  11   3   2       29.39       29.18      1.81 o
  12   3   2       21.26       20.98      2.17 o
  13   3   2        9.16        9.15      2.41 o
   0   4   2     1536.82     1539.65      4.86 o
   1   4   2      131.68      124.41      0.80 o
   2   4   2      204.01      189.43      1.31 o
   3   4   2      753.42      866.17      2.73 o
   4   4   2      449.85      501.02      1.46 o
   5   4   2      140.99      158.16      1.09 o
   6   4   2      250.65      257.50      1.57 o
   7   4   2      594.29      587.08      2.45 o
   8   4   2      196.34      192.46      1.58 o
   9   4   2      307.16      313.12      2.29 o
  10   4   2       80.56       82.46      1.58 o
  11   4   2       11.33       10.79      1.43 o
  12   4   2        7.40        7.13      1.76 o
  13   4   2        7.74        4.34      3.59 o
   0   5   2       23.55       23.98      0.61 o
   1   5   2      776.77      849.67      2.61 o
   2   5   2      273.54      289.20      1.55 o
   3   5   2       19.76       21.93      0.41 o
   4   5   2      202.16      189.32      0.91 o
   5   5   2      296.48      334.38      1.60 o
   6   5   2      156.67      170.75      1.88 o
   7   5   2       56.00       56.29      0.97 o
   8   5   2       15.98       11.91      0.85 o
   9   5   2      271.54      285.56      2.07 o
  10   5   2        7.02        8.24      1.15 o
  11   5   2       28.55       28.94      1.50 o
  12   5   2        8.24       11.52      1.87 o
  13   5   2       20.48       21.45      6.25 o
   0   6   2      258.32      264.96      1.78 o
   1   6   2      332.90      359.22      1.33 o
   2   6   2       48.61       47.78      0.67 o
   3   6   2       51.39       54.18      0.57 o
   4   6   2      228.25      220.64      1.29 o
   5   6   2       49.41       62.80      0.80 o
   6   6   2      115.60      120.31      1.25 o
   7   6   2      294.82      316.12      1.99 o
   8   6   2      173.12      171.63      1.62 o
   9   6   2        3.01        2.73      0.90 o
  10   6   2       43.78       41.33      1.45 o
  11   6   2        8.17        7.06      1.43 o
  12   6   2        2.85        3.22      1.89 o
  13   6   2       12.66       10.77      6.13 o
   0   7   2       36.12       32.00      0.83 o
   1   7   2      167.53      173.32      1.19 o
   2   7   2      138.82      146.05      0.98 o
   3   7   2      106.40      113.07      1.08 o
   4   7   2      561.49      533.72      2.33 o
   5   7   2       82.62       90.89      1.10 o
   6   7   2      431.57      394.62      2.16 o
   7   7   2       50.82       44.75      1.00 o
   8   7   2       37.54       27.83      0.96 o
   9   7   2       13.92       11.74      1.13 o
  10   7   2       21.43       21.95      1.44 o
  11   7   2       16.85       17.68      1.77 o
  12   7   2       16.12       17.41      3.00 o
   0   8   2      391.17      425.47      2.26 o
   1   8   2      268.09      279.58      1.39 o
   2   8   2       56.42       58.00      0.70 o
   3   8   2       80.00       72.38      1.19 o
   4   8   2      171.78      183.12      1.28 o
   5   8   2      252.10      235.28      2.18 o
   6   8   2       40.73       35.23      0.90 o
   7   8   2      123.07      123.61      1.44 o
   8   8   2       15.74       16.11      1.05 o
   9   8   2        5.82        4.16      1.15 o
  10   8   2        7.19        5.51      1.43 o
  11   8   2       16.21       18.40      2.08 o
   0   9   2      126.93      126.87      1.39 o
   1   9   2       23.10       20.87      0.57 o
   2   9   2       57.50       51.07      0.83 o
   3   9   2      277.06      265.42      2.41 o
   4   9   2        2.21        3.28      0.80 o
   5   9   2       38.04       35.54      1.01 o
   6   9   2       58.38       59.33      1.34 o
   7   9   2       82.50       83.52      1.44 o
   8   9   2        4.07        3.94      1.14 o
   9   9   2       59.37       60.11      1.51 o
  10   9   2        1.90        2.89      1.52 o
  11   9   2       63.21       62.06      3.25 o
   0  10   2       30.45       27.57      0.92 o
   1  10   2      111.07      113.05      1.16 o
   2  10   2      136.59      145.91      1.34 o
   3  10   2      172.19      186.52      1.95 o
   4  10   2       95.48       95.12      2.24 o
   5  10   2       21.38       23.03      1.19 o
   6  10   2       94.85       97.22      1.84 o
   7  10   2       28.35       24.47      1.48 o
   8  10   2      138.78      149.02      2.15 o
   9  10   2       44.02       52.09      1.63 o
  10  10   2       73.37       85.48      1.84 o
   0  11   2      431.65      451.36      3.96 o
   1  11   2      135.03      132.56      1.49 o
   2  11   2      111.33      114.01      1.40 o
   3  11   2       36.78       31.61      1.00 o
   4  11   2       73.05       78.29      1.63 o
   5  11   2       69.75       65.11      1.46 o
   6  11   2        2.35        2.08      1.24 o
   7  11   2        2.43        0.33      1.51 o
   8  11   2       40.78       40.08      1.78 o
   9  11   2       30.58       29.66      2.10 o
  10  11   2       72.66       85.86      3.79 o
   0  12   2        4.00        3.68      1.96 o
   1  12   2        4.63        3.47      1.26 o
   2  12   2       76.71       73.75      1.58 o
   3  12   2       60.60       64.11      1.88 o
   4  12   2      137.93      139.56      2.77 o
   5  12   2       57.86       52.16      1.53 o
   6  12   2      185.47      201.31      2.46 o
   7  12   2       19.18       19.31      1.85 o
   8  12   2      103.39      118.40      2.48 o
   9  12   2       76.53       82.81      3.56 o
   0  13   2       12.20       13.96      2.58 o
   1  13   2        0.08       -0.97      1.47 o
   2  13   2       58.97       65.37      1.67 o
   3  13   2       90.36       86.36      2.15 o
   4  13   2       11.24       10.64      1.95 o
   5  13   2       64.23       64.62      1.76 o
   6  13   2       46.01       48.65      1.94 o
   7  13   2       11.68        9.64      2.02 o
   8  13   2       23.19       23.66      5.55 o
   0  14   2       54.99       57.21      3.15 o
   1  14   2       41.46       41.43      2.30 o
   2  14   2        5.05        3.52      2.03 o
   3  14   2       54.03       53.17      2.64 o
   4  14   2       13.08       12.83      2.30 o
   5  14   2       16.51       15.20      1.97 o
   6  14   2       10.85       10.41      2.07 o
   0  15   2        0.31       -0.97      3.38 o
   1  15   2        4.20        1.96      2.57 o
   2  15   2       11.08        7.58      3.83 o
   3  15   2        8.45        4.18      3.33 o
   4  15   2       19.20       18.45      2.68 o
   5  15   2       32.74       31.31      3.57 o
   0  16   2       22.58       22.37      4.36 o
   1  16   2       32.64       33.45      4.47 o
   1   0   3      303.49      290.42      1.41 o
   2   0   3     1272.95     1323.35      4.85 o
   3   0   3       21.43       30.59      1.08 o
   4   0   3        0.03       -0.04      0.39 o
   5   0   3      769.13      817.98      2.36 o
   6   0   3        0.11       -0.12      0.48 o
   7   0   3      104.38      110.60      1.29 o
   8   0   3      250.50      244.03      2.36 o
   9   0   3        0.75       -0.39      1.11 o
  10   0   3        3.60        0.50      1.56 o
  11   0   3        3.48        2.38      2.23 o
  12   0   3        8.85        7.71      2.56 o
  13   0   3       41.72       46.78      3.36 o
   0   1   3       57.55       66.45      0.61 o
   1   1   3      729.66      703.07      1.93 o
   2   1   3     1473.06     1482.80      2.95 o
   3   1   3      486.92      534.51      2.24 o
   4   1   3      471.56      550.97      2.35 o
   5   1   3      581.61      624.41      1.70 o
   6   1   3      290.02      295.51      1.23 o
   7   1   3      429.03      429.19      1.55 o
   8   1   3      186.70      185.36      1.36 o
   9   1   3       36.39       34.72      1.09 o
  10   1   3       74.87       78.44      1.70 o
  11   1   3        4.61        4.19      1.54 o
  12   1   3        5.42        3.15      1.95 o
  13   1   3       30.96       30.90      3.12 o
   0   2   3        0.00        0.60      0.26 o
   1   2   3      864.40      873.14      2.33 o
   2   2   3      538.05      525.55      1.70 o
   3   2   3     1198.80     1197.66      2.78 o
   4   2   3        5.79        5.00      0.29 o
   5   2   3      279.81      298.74      1.21 o
   6   2   3        5.54        5.48      0.45 o
   7   2   3      366.99      373.04      1.61 o
   8   2   3      102.00      100.40      1.18 o
   9   2   3      195.94      197.37      2.01 o
  10   2   3      195.87      194.15      2.13 o
  11   2   3       59.74       57.25      1.78 o
  12   2   3       62.92       65.53      2.19 o
  13   2   3        6.15        5.48      2.33 o
   0   3   3      216.10      227.27      1.28 o
   1   3   3      106.55      112.72      0.61 o
   2   3   3      119.78      118.05      0.63 o
   3   3   3     1192.69     1271.25      3.62 o
   4   3   3       26.42       31.82      0.41 o
   5   3   3        5.33        3.46      0.41 o
   6   3   3      146.44      136.40      1.08 o
   7   3   3      321.85      337.24      1.75 o
   8   3   3      123.94      115.73      1.24 o
   9   3   3       46.96       43.00      1.31 o
  10   3   3       14.24       15.51      1.27 o
  11   3   3       93.12       97.15      2.10 o
  12   3   3       18.47       18.77      2.28 o
  13   3   3        4.49        2.00      2.49 o
   0   4   3      392.99      408.32      2.31 o
   1   4   3      824.52      850.04      2.04 o
   2   4   3      442.55      434.21      1.98 o
   3   4   3      198.78      190.61      1.02 o
   4   4   3      197.71      209.77      0.96 o
   5   4   3      205.96      207.47      2.11 o
   6   4   3      421.98      421.47      1.98 o
   7   4   3      140.52      137.04      1.32 o
   8   4   3       20.57       23.76      0.84 o
   9   4   3      404.50      407.71      2.59 o
  10   4   3      210.62      216.42      2.30 o
  11   4   3       35.65       36.61      1.55 o
  12   4   3       95.58      104.06      2.04 o
  13   4   3       12.40       15.77      5.66 o
   0   5   3      151.22      171.61      1.44 o
   1   5   3      399.95      460.60      1.66 o
   2   5   3      186.21      183.78      1.13 o
   3   5   3      179.99      180.74      1.03 o
   4   5   3      171.94      181.15      1.00 o
   5   5   3      211.54      211.04      1.29 o
   6   5   3      175.65      189.34      1.32 o
   7   5   3      655.00      648.56      2.70 o
   8   5   3       52.62       48.06      1.00 o
   9   5   3       48.91       49.88      1.19 o
  10   5   3       21.18       16.96      1.38 o
  11   5   3       40.13       40.59      1.63 o
  12   5   3        4.17        3.00      1.66 o
   0   6   3        0.47        1.65      0.61 o
   1   6   3      486.47      528.36      1.86 o
   2   6   3      273.82      286.51      1.27 o
   3   6   3       84.97       92.80      0.80 o
   4   6   3       73.05       72.96      0.69 o
   5   6   3      361.01      358.67      1.72 o
   6   6   3       81.65       83.21      0.99 o
   7   6   3      214.69      213.32      1.69 o
   8   6   3       14.39       13.94      0.93 o
   9   6   3       11.35       11.64      1.02 o
  10   6   3        2.09        2.19      1.22 o
  11   6   3        9.43        8.00      1.53 o
  12   6   3        5.49        6.97      1.86 o
  13   6   3       11.19       11.45      6.26 o
   0   7   3       13.94       13.68      0.73 o
   1   7   3      177.34      196.70      1.26 o
   2   7   3       33.19       33.94      0.55 o
   3   7   3       59.93       64.38      0.86 o
   4   7   3      207.18      207.53      1.25 o
   5   7   3      478.79      462.10      2.29 o
   6   7   3      182.59      175.64      1.69 o
   7   7   3       21.70       15.06      0.86 o
   8   7   3        3.11        2.62      0.88 o
   9   7   3        9.42        9.74      1.11 o
  10   7   3       49.17       53.43      1.49 o
  11   7   3       30.14       34.54      1.97 o
  12   7   3        7.40        8.27      2.97 o
   0   8   3        5.91        5.96      0.82 o
   1   8   3       30.61       32.73      0.62 o
   2   8   3       78.17       71.51      0.89 o
   3   8   3        5.49        4.74      0.66 o
   4   8   3      108.60      109.32      1.08 o
   5   8   3        7.11        8.21      0.84 o
   6   8   3        7.53        6.85      0.84 o
   7   8   3        5.40        4.86      0.85 o
   8   8   3       40.15       44.24      1.11 o
   9   8   3        7.54        7.71      1.11 o
  10   8   3       20.17       15.06      1.68 o
  11   8   3       11.84       14.49      2.07 o
   0   9   3       72.31       67.05      1.13 o
   1   9   3       68.08       59.11      0.92 o
   2   9   3      373.06      378.31      1.93 o
   3   9   3       44.59       40.09      0.82 o
   4   9   3      263.38      261.54      2.01 o
   5   9   3       30.29       28.38      1.03 o
   6   9   3       36.20       42.49      1.09 o
   7   9   3        7.21        4.55      1.03 o
   8   9   3       19.31       18.77      1.37 o
   9   9   3       15.18       13.66      1.38 o
  10   9   3       11.19        9.16      1.72 o
  11   9   3        9.85        9.42      3.08 o
   0  10   3       31.07       32.08      1.00 o
   1  10   3       41.25       40.44      0.81 o
   2  10   3       52.78       50.25      0.93 o
   3  10   3       20.94       18.92      0.91 o
   4  10   3       59.93       54.22      1.33 o
   5  10   3       21.48       23.64      1.26 o
   6  10   3       67.25       68.93      1.64 o
   7  10   3      141.30      143.97      2.24 o
   8  10   3        0.66        0.55      1.35 o
   9  10   3      100.62      102.03      1.99 o
  10  10   3       39.12       37.84      2.06 o
   0  11   3        0.86       -0.07      1.20 o
   1  11   3       62.06       54.89      1.03 o
   2  11   3       16.55       16.61      1.01 o
   3  11   3       36.29       33.47      1.15 o
   4  11   3      111.70      110.89      1.82 o
   5  11   3       54.33       50.99      1.51 o
   6  11   3       39.83       42.23      1.63 o
   7  11   3       43.88       47.11      1.79 o
   8  11   3       37.14       34.74      2.02 o
   9  11   3       12.44       12.88      2.21 o
  10  11   3       27.38       24.91      4.74 o
   0  12   3        9.25       10.50      1.71 o
   1  12   3       34.24       30.89      1.40 o
   2  12   3      201.44      210.45      2.42 o
   3  12   3       56.68       56.41      1.56 o
   4  12   3        9.87       11.30      1.29 o
   5  12   3       23.74       23.47      1.34 o
   6  12   3      108.38      114.48      2.01 o
   7  12   3       98.87      101.41      2.02 o
   8  12   3       16.90       12.60      2.08 o
   9  12   3       75.05       82.52      5.97 o
   0  13   3        9.74        9.92      2.32 o
   1  13   3      108.61      108.36      1.99 o
   2  13   3       31.43       29.64      1.91 o
   3  13   3       12.60       10.36      1.88 o
   4  13   3      143.20      147.61      2.34 o
   5  13   3       13.52       14.79      1.69 o
   6  13   3       34.77       37.28      1.95 o
   7  13   3       27.41       28.17      2.22 o
   8  13   3        7.26        5.72      5.12 o
   0  14   3       44.67       48.09      3.11 o
   1  14   3       39.54       39.23      2.29 o
   2  14   3       31.96       34.05      2.25 o
   3  14   3        6.64        3.24      2.51 o
   4  14   3       55.51       60.42      2.29 o
   5  14   3       70.85       73.77      2.15 o
   6  14   3       14.26       12.05      3.09 o
   0  15   3       38.08       41.84      3.78 o
   1  15   3       27.48       26.45      3.21 o
   2  15   3       10.95        9.18      3.65 o
   3  15   3      110.28      113.55      3.51 o
   4  15   3        5.68        7.34      6.00 o
   5  15   3       99.02      101.98      5.45 o
   0  16   3        7.08        4.90      4.11 o
   1  16   3        7.17        8.74      4.27 o
   0   0   4      221.03      217.90      1.75 o
   1   0   4      284.29      309.79      1.57 o
   2   0   4     1546.63     1665.63      5.23 o
   3   0   4      634.03      714.58      3.08 o
   4   0   4      429.37      513.44      3.49 o
   5   0   4      411.74      442.65      2.41 o
   6   0   4       26.29       25.57      0.73 o
   7   0   4        4.83        6.49      0.79 o
   8   0   4       35.00       39.50      1.20 o
   9   0   4       17.51       14.33      1.69 o
  10   0   4       52.21       50.35      2.35 o
  11   0   4       25.28       24.37      2.16 o
  12   0   4        0.08       -1.64      2.71 o
  13   0   4        9.05        7.84      3.43 o
   0   1   4     2503.53     2568.19      6.85 o
   1   1   4      502.40      525.69      2.26 o
   2   1   4      337.47      364.29      1.56 o
   3   1   4       84.43      113.73      0.65 o
   4   1   4       37.39       37.32      0.66 o
   5   1   4      103.15      116.84      0.89 o
   6   1   4      234.49      233.29      1.19 o
   7   1   4       42.07       38.93      0.60 o
   8   1   4       38.42       34.63      0.85 o
   9   1   4      241.09      247.83      2.03 o
  10   1   4       26.44       24.27      1.32 o
  11   1   4       14.75       11.89      1.60 o
  12   1   4       36.45       31.71      2.22 o
  13   1   4       26.27       28.24      2.70 o
   0   2   4        6.63       10.35      0.39 o
   1   2   4     1158.21     1225.98      3.51 o
   2   2   4      196.12      222.36      1.02 o
   3   2   4      521.19      580.06      1.54 o
   4   2   4      519.89      587.09      1.84 o
   5   2   4      418.83      431.87      1.42 o
   6   2   4      178.15      186.80      1.09 o
   7   2   4      254.70      261.59      1.40 o
   8   2   4       72.11       70.80      1.07 o
   9   2   4       69.44       65.67      1.24 o
  10   2   4        7.40        7.17      1.24 o
  11   2   4       17.53       15.76      1.69 o
  12   2   4       69.80       72.90      2.07 o
  13   2   4        6.16        5.66      2.49 o
   0   3   4       46.36       40.28      0.60 o
   1   3   4      614.24      623.39      2.71 o
   2   3   4      303.66      363.94      1.15 o
   3   3   4      305.53      331.82      1.39 o
   4   3   4       56.37       59.02      0.62 o
   5   3   4      193.24      194.87      0.96 o
   6   3   4      272.87      261.88      1.47 o
   7   3   4      224.19      217.95      1.46 o
   8   3   4      113.03      101.40      1.14 o
   9   3   4      206.47      216.09      1.94 o
  10   3   4      188.94      192.13      2.45 o
  11   3   4      108.59      110.71      1.90 o
  12   3   4       44.74       42.94      2.18 o
  13   3   4       16.95       15.17      2.99 o
   0   4   4      766.04      789.86      3.33 o
   1   4   4      323.16      333.82      1.23 o
   2   4   4       56.32       71.75      0.59 o
   3   4   4      294.19      309.96      1.15 o
   4   4   4       53.25       59.18      0.59 o
   5   4   4      398.36      409.51      1.93 o
   6   4   4       60.90       55.49      0.77 o
   7   4   4       37.42       36.27      0.83 o
   8   4   4        1.04        0.62      0.72 o
   9   4   4       13.46       11.02      1.05 o
  10   4   4       32.37       33.52      1.38 o
  11   4   4       21.58       22.28      1.66 o
  12   4   4      102.09      106.72      2.31 o
  13   4   4        4.90        3.16      5.61 o
   0   5   4       47.77       49.53      0.92 o
   1   5   4      155.88      164.96      1.07 o
   2   5   4       44.51       38.29      0.54 o
   3   5   4       33.36       27.90      0.53 o
   4   5   4      637.80      627.83      1.88 o
   5   5   4      140.73      150.51      1.15 o
   6   5   4      132.05      124.55      1.14 o
   7   5   4       42.55       38.06      0.89 o
   8   5   4        1.62        0.37      0.77 o
   9   5   4       30.53       28.80      1.11 o
  10   5   4        3.53        1.78      1.15 o
  11   5   4       57.16       59.69      1.69 o
  12   5   4      102.89      114.92      2.18 o
   0   6   4      721.21      762.70      3.32 o
   1   6   4      300.23      299.44      1.50 o
   2   6   4      162.56      164.45      1.15 o
   3   6   4       62.73       66.50      0.74 o
   4   6   4      213.33      201.68      1.17 o
   5   6   4      586.41      580.06      2.59 o
   6   6   4       18.49       16.97      0.69 o
   7   6   4       47.11       47.63      0.97 o
   8   6   4        0.00        0.19      0.80 o
   9   6   4       64.93       61.72      1.22 o
  10   6   4       29.32       33.50      1.51 o
  11   6   4       67.63       74.34      1.82 o
  12   6   4       35.24       33.51      2.24 o
   0   7   4      433.44      442.76      2.71 o
   1   7   4      343.57      326.74      1.66 o
   2   7   4      303.30      299.07      1.61 o
   3   7   4      341.67      335.62      2.03 o
   4   7   4       72.91       78.21      0.84 o
   5   7   4      229.29      220.83      1.49 o
   6   7   4      122.49      126.96      1.36 o
   7   7   4       75.03       78.03      1.19 o
   8   7   4       68.81       75.55      1.27 o
   9   7   4       28.47       29.40      1.24 o
  10   7   4        4.06        2.54      1.34 o
  11   7   4        2.01        2.15      1.72 o
  12   7   4       10.58       10.98      3.08 o
   0   8   4       77.98       66.66      1.26 o
   1   8   4      112.28      117.01      1.13 o
   2   8   4       14.55       10.41      0.65 o
   3   8   4       78.22       78.81      1.00 o
   4   8   4      208.87      209.49      1.62 o
   5   8   4       29.82       31.51      1.01 o
   6   8   4        6.03        3.32      0.84 o
   7   8   4       94.07       92.48      1.33 o
   8   8   4        4.36        3.23      1.05 o
   9   8   4        5.20        3.82      1.17 o
  10   8   4        3.53        2.12      1.42 o
  11   8   4       12.95       13.14      2.14 o
   0   9   4      178.60      146.72      1.87 o
   1   9   4      135.09      137.86      1.38 o
   2   9   4      435.95      426.75      2.14 o
   3   9   4       27.29       26.80      0.80 o
   4   9   4       88.28       78.62      1.32 o
   5   9   4       24.13       24.73      1.07 o
   6   9   4       34.67       36.06      1.06 o
   7   9   4       51.16       55.63      1.25 o
   8   9   4       21.44       20.02      1.25 o
   9   9   4        2.60        2.79      1.34 o
  10   9   4        4.02        4.66      1.75 o
  11   9   4       11.18       14.03      3.76 o
   0  10   4     1054.64     1035.33      4.81 o
   1  10   4      119.40      115.18      1.28 o
   2  10   4      198.81      195.28      1.62 o
   3  10   4      105.76      106.99      1.35 o
   4  10   4       87.15       90.25      1.32 o
   5  10   4       45.15       45.33      1.24 o
   6  10   4       25.03       23.82      1.44 o
   7  10   4        7.19        4.52      1.56 o
   8  10   4       38.21       36.95      1.71 o
   9  10   4        2.82        3.97      1.72 o
  10  10   4       55.19       60.47      2.99 o
   0  11   4        0.96        0.80      1.17 o
   1  11   4       60.07       58.57      1.06 o
   2  11   4        0.93        1.37      0.84 o
   3  11   4      101.80      101.38      1.74 o
   4  11   4       12.86       12.14      1.32 o
   5  11   4       34.11       37.29      1.31 o
   6  11   4       94.89      101.15      2.00 o
   7  11   4        2.73        1.81      1.58 o
   8  11   4       42.97       43.20      2.03 o
   9  11   4       18.65       20.60      2.45 o
   0  12   4        1.71        1.65      1.58 o
   1  12   4      117.01      121.26      1.78 o
   2  12   4       43.43       41.53      1.35 o
   3  12   4       20.16       16.38      1.33 o
   4  12   4        9.76       11.47      1.50 o
   5  12   4       83.33       81.19      1.71 o
   6  12   4        1.28        1.30      1.54 o
   7  12   4       29.15       25.19      2.18 o
   8  12   4       35.10       35.99      2.60 o
   0  13   4        5.59        5.96      1.85 o
   1  13   4       40.23       41.70      1.79 o
   2  13   4       40.83       40.07      1.94 o
   3  13   4        5.53        6.65      2.15 o
   4  13   4       72.22       74.78      2.47 o
   5  13   4        6.67        5.60      1.66 o
   6  13   4       38.29       38.78      2.08 o
   7  13   4       21.57       19.82      3.74 o
   0  14   4       25.80       24.17      3.20 o
   1  14   4       40.55       36.94      2.38 o
   2  14   4       35.24       35.69      2.40 o
   3  14   4        6.98        8.04      2.42 o
   4  14   4      156.30      155.60      2.91 o
   5  14   4       46.25       50.15      2.46 o
   6  14   4       12.00       12.91      5.95 o
   0  15   4       29.99       31.19      3.74 o
   1  15   4       32.37       34.50      3.15 o
   2  15   4      175.95      177.38      4.55 o
   3  15   4       76.67       78.89      5.63 o
   4  15   4       10.05       10.64      5.91 o
   0  16   4       22.25       20.23      6.72 o
   1  16   4       41.09       45.18      6.73 o
   1   0   5      218.32      231.26      1.15 o
   2   0   5     1598.08     1728.26      3.29 o
   3   0   5     4444.51     4701.44      6.94 o
   4   0   5        0.73        1.25      0.48 o
   5   0   5       71.86       70.05      1.58 o
   6   0   5      140.91      119.15      1.32 o
   7   0   5      434.25      432.44      2.53 o
   8   0   5       23.37       18.69      1.03 o
   9   0   5       66.73       70.74      2.00 o
  10   0   5       18.58       20.66      1.93 o
  11   0   5        7.78        6.45      2.01 o
  12   0   5       21.39       15.50      3.18 o
  13   0   5      116.70      117.37      6.66 o
   0   1   5     1224.75     1335.52      3.39 o
   1   1   5     1947.16     2050.06      3.19 o
   2   1   5      243.80      256.53      1.18 o
   3   1   5      453.92      485.73      2.25 o
   4   1   5      365.50      351.66      1.65 o
   5   1   5      167.45      155.80      1.09 o
   6   1   5       50.17       44.60      0.69 o
   7   1   5       23.81       22.90      0.62 o
   8   1   5      153.29      144.48      1.40 o
   9   1   5       20.10       16.98      1.05 o
  10   1   5       29.33       24.70      1.33 o
  11   1   5       44.92       41.58      1.55 o
  12   1   5        2.85        0.45      1.82 o
  13   1   5        5.78        4.91      2.72 o
   0   2   5      190.62      202.90      1.36 o
   1   2   5     1137.08     1314.96      4.00 o
   2   2   5       67.41       74.01      0.62 o
   3   2   5      469.73      528.40      1.52 o
   4   2   5      102.15      116.55      0.74 o
   5   2   5      103.43      104.09      0.91 o
   6   2   5       20.63       22.12      0.56 o
   7   2   5        1.38        0.83      0.61 o
   8   2   5      121.75      126.17      1.36 o
   9   2   5       15.75       15.24      1.07 o
  10   2   5       91.22       93.22      1.68 o
  11   2   5        1.03        1.64      1.59 o
  12   2   5       16.23       13.58      1.99 o
  13   2   5       40.26       42.98      3.60 o
   0   3   5      444.36      506.40      4.02 o
   1   3   5      646.36      679.42      2.84 o
   2   3   5      415.52      417.04      1.53 o
   3   3   5       29.52       32.49      0.42 o
   4   3   5      113.12      110.29      0.87 o
   5   3   5      239.23      241.60      1.12 o
   6   3   5      250.51      270.00      1.45 o
   7   3   5       16.65       13.13      0.70 o
   8   3   5       35.28       34.12      0.90 o
   9   3   5        8.66        9.27      0.95 o
  10   3   5        5.19        7.25      1.24 o
  11   3   5      224.59      238.30      2.89 o
  12   3   5       42.42       48.16      2.18 o
  13   3   5      121.68      134.67      6.38 o
   0   4   5      141.40      142.79      1.07 o
   1   4   5      309.48      345.15      1.17 o
   2   4   5      334.06      362.40      1.12 o
   3   4   5       84.15       80.74      0.87 o
   4   4   5      257.04      261.34      1.17 o
   5   4   5       66.95       68.10      0.78 o
   6   4   5      208.82      211.31      1.34 o
   7   4   5      150.69      149.80      1.31 o
   8   4   5       52.39       54.31      0.98 o
   9   4   5       19.54       18.54      1.14 o
  10   4   5       25.96       26.25      1.44 o
  11   4   5        7.16        6.37      1.54 o
  12   4   5        2.81        4.60      1.92 o
   0   5   5       18.44       21.90      0.74 o
   1   5   5      211.26      195.39      1.08 o
   2   5   5      542.11      524.20      1.76 o
   3   5   5      161.41      169.21      1.05 o
   4   5   5       56.83       52.71      0.64 o
   5   5   5      167.76      177.91      1.44 o
   6   5   5        6.10        6.01      0.65 o
   7   5   5       29.48       28.98      0.78 o
   8   5   5       58.81       60.24      1.10 o
   9   5   5       41.42       37.92      1.17 o
  10   5   5        3.33        2.83      1.27 o
  11   5   5      132.19      143.54      2.21 o
  12   5   5        4.39        4.72      2.08 o
   0   6   5       70.91       85.55      1.32 o
   1   6   5       12.01        9.43      0.55 o
   2   6   5      125.93      121.72      1.07 o
   3   6   5      744.41      728.55      3.46 o
   4   6   5       94.01       92.77      0.93 o
   5   6   5      335.63      327.70      1.74 o
   6   6   5        6.75        7.30      0.70 o
   7   6   5        4.66        3.12      0.71 o
   8   6   5        3.79        3.59      0.88 o
   9   6   5       19.02       17.67      1.25 o
  10   6   5       37.68       39.89      1.60 o
  11   6   5        3.88        2.21      1.65 o
  12   6   5       13.47       12.62      2.35 o
   0   7   5        2.22        2.71      0.79 o
   1   7   5      151.48      157.16      1.27 o
   2   7   5      286.64      268.77      1.70 o
   3   7   5      189.38      194.21      1.48 o
   4   7   5       87.72       93.40      1.00 o
   5   7   5       60.37       54.49      0.93 o
   6   7   5        7.43        6.31      0.74 o
   7   7   5        1.25        1.19      0.81 o
   8   7   5       24.13       22.81      1.07 o
   9   7   5       15.67       15.36      1.27 o
  10   7   5       24.48       22.54      1.61 o
  11   7   5        6.44        4.59      1.91 o
  12   7   5        4.75        6.18      3.98 o
   0   8   5        2.97        2.03      0.84 o
   1   8   5      225.61      203.89      1.50 o
   2   8   5      368.83      375.07      2.00 o
   3   8   5      519.84      487.71      2.34 o
   4   8   5      104.99       98.30      1.45 o
   5   8   5       16.79       14.92      0.83 o
   6   8   5       17.41       18.50      1.01 o
   7   8   5       26.34       24.24      1.05 o
   8   8   5       21.56       19.72      1.21 o
   9   8   5       12.83       11.52      1.30 o
  10   8   5        7.58        6.79      1.56 o
  11   8   5       11.10       12.10      2.59 o
   0   9   5      273.88      281.47      2.57 o
   1   9   5      261.51      254.01      1.92 o
   2   9   5       48.40       43.75      0.93 o
   3   9   5      218.22      218.27      1.66 o
   4   9   5      177.98      178.12      1.55 o
   5   9   5      125.95      124.42      1.68 o
   6   9   5       23.58       20.96      1.21 o
   7   9   5        2.98        3.17      1.13 o
   8   9   5        2.30        2.82      1.24 o
   9   9   5        5.38        6.66      1.39 o
  10   9   5        7.09        7.69      2.44 o
  11   9   5       63.65       65.75      6.12 o
   0  10   5       29.46       31.75      1.33 o
   1  10   5      399.25      399.97      2.26 o
   2  10   5      140.29      139.80      1.45 o
   3  10   5       73.30       77.52      1.17 o
   4  10   5       73.20       71.62      1.25 o
   5  10   5      132.96      136.35      1.67 o
   6  10   5       33.49       30.02      1.35 o
   7  10   5        4.85        4.27      1.31 o
   8  10   5        1.51        1.16      1.73 o
   9  10   5       21.69       20.16      2.52 o
  10  10   5       14.64       14.39      4.14 o
   0  11   5        7.50        6.38      1.30 o
   1  11   5       11.69       11.87      0.95 o
   2  11   5       28.84       29.20      1.01 o
   3  11   5       36.74       32.02      1.25 o
   4  11   5        9.43        9.14      1.24 o
   5  11   5       21.57       24.99      1.44 o
   6  11   5        8.65        7.37      1.61 o
   7  11   5       14.87       13.72      2.05 o
   8  11   5        9.52        7.55      2.28 o
   9  11   5        8.45        5.19      4.09 o
   0  12   5       52.47       50.51      1.73 o
   1  12   5       71.92       71.47      1.38 o
   2  12   5        0.61       -0.38      1.18 o
   3  12   5      155.61      168.82      2.30 o
   4  12   5       33.49       31.73      1.87 o
   5  12   5       37.95       39.58      1.71 o
   6  12   5       40.97       41.52      1.94 o
   7  12   5       10.74       10.80      1.93 o
   8  12   5       31.60       28.00      5.98 o
   0  13   5        4.08        2.86      1.99 o
   1  13   5      122.16      135.50      2.25 o
   2  13   5       67.65       66.73      2.09 o
   3  13   5      171.52      189.37      3.52 o
   4  13   5        1.83        1.29      2.07 o
   5  13   5       39.38       41.24      2.11 o
   6  13   5        3.79        2.56      1.98 o
   7  13   5        3.91        4.23      4.44 o
   0  14   5       42.76       42.03      3.32 o
   1  14   5       10.41       13.10      1.96 o
   2  14   5       33.25       32.55      2.55 o
   3  14   5        2.00        0.72      2.67 o
   4  14   5       24.56       22.74      3.26 o
   5  14   5        2.60        5.57      5.26 o
   6  14   5        1.64       -1.95      6.03 o
   0  15   5       16.68       17.34      3.67 o
   1  15   5       66.34       69.99      3.42 o
   2  15   5       38.99       40.04      3.53 o
   3  15   5      143.05      142.55      6.43 o
   0   0   6      386.86      463.73      3.14 o
   1   0   6      229.74      248.97      1.28 o
   2   0   6      628.61      726.46      3.23 o
   3   0   6      384.92      408.20      2.21 o
   4   0   6       14.05       14.69      0.58 o
   5   0   6      268.83      291.91      3.41 o
   6   0   6       50.01       53.11      1.14 o
   7   0   6      234.92      249.60      2.73 o
   8   0   6        9.50       10.29      1.17 o
   9   0   6      161.58      175.11      3.36 o
  10   0   6       20.59       20.61      2.01 o
  11   0   6        5.90        2.23      2.12 o
  12   0   6        3.06        0.52      2.55 o
  13   0   6        0.52        0.57      5.30 o
   0   1   6       17.32       24.92      0.65 o
   1   1   6      527.31      543.68      1.53 o
   2   1   6      116.75      120.64      0.65 o
   3   1   6      530.63      548.51      2.01 o
   4   1   6      150.75      165.13      0.99 o
   5   1   6      375.56      386.94      1.78 o
   6   1   6        7.29        5.63      0.58 o
   7   1   6       45.05       46.40      0.89 o
   8   1   6       78.59       80.10      1.14 o
   9   1   6       90.68       95.55      1.60 o
  10   1   6       60.87       58.85      1.50 o
  11   1   6      122.90      137.17      2.12 o
  12   1   6       12.94       11.45      1.95 o
  13   1   6        6.00        5.43      3.80 o
   0   2   6      610.81      605.43      4.19 o
   1   2   6       77.36       81.23      0.71 o
   2   2   6      142.85      160.54      1.10 o
   3   2   6       93.87       93.60      0.69 o
   4   2   6      702.20      699.04      2.26 o
   5   2   6      151.32      162.38      1.04 o
   6   2   6       12.98        9.76      0.64 o
   7   2   6       82.51       86.75      1.11 o
   8   2   6       44.63       39.18      1.00 o
   9   2   6      143.82      154.88      1.74 o
  10   2   6       35.79       38.56      1.64 o
  11   2   6       21.65       20.94      1.76 o
  12   2   6        3.39        2.61      1.94 o
   0   3   6       18.60       20.09      0.59 o
   1   3   6       41.24       38.08      0.53 o
   2   3   6      431.50      441.52      1.22 o
   3   3   6      179.43      178.32      0.94 o
   4   3   6      539.63      546.61      1.76 o
   5   3   6       96.99       93.72      0.88 o
   6   3   6      702.03      661.09      2.26 o
   7   3   6       72.99       79.66      1.03 o
   8   3   6       16.55       15.35      0.91 o
   9   3   6       21.97       19.77      1.05 o
  10   3   6        5.72        6.18      1.23 o
  11   3   6      171.84      190.69      2.67 o
  12   3   6       43.81       44.83      2.40 o
   0   4   6      132.17      145.90      1.60 o
   1   4   6       11.16        9.63      0.38 o
   2   4   6      111.24      107.36      0.92 o
   3   4   6       89.96       98.15      0.67 o
   4   4   6       53.68       48.08      0.65 o
   5   4   6      307.51      292.50      1.82 o
   6   4   6       16.72       15.05      0.67 o
   7   4   6      127.64      122.53      1.38 o
   8   4   6       44.82       43.34      0.93 o
   9   4   6        8.34        5.99      1.01 o
  10   4   6       42.02       43.25      1.67 o
  11   4   6       42.49       50.50      2.11 o
  12   4   6       53.07       60.00      2.84 o
   0   5   6       32.77       31.98      0.65 o
   1   5   6       23.54       25.74      0.56 o
   2   5   6       75.11       82.44      0.78 o
   3   5   6      100.86       96.63      0.79 o
   4   5   6      174.53      159.74      1.25 o
   5   5   6      259.99      254.58      1.45 o
   6   5   6      133.12      132.24      1.16 o
   7   5   6      120.59      122.93      1.21 o
   8   5   6       27.25       25.50      1.02 o
   9   5   6       64.39       68.67      1.38 o
  10   5   6        1.64        0.43      1.36 o
  11   5   6       39.86       42.21      2.07 o
  12   5   6       18.03       19.05      2.72 o
   0   6   6      745.18      752.29      3.67 o
   1   6   6       20.55       19.86      0.61 o
   2   6   6       63.60       54.37      0.72 o
   3   6   6      460.91      427.56      1.81 o
   4   6   6      394.75      383.82      2.06 o
   5   6   6      468.65      441.83      2.03 o
   6   6   6       33.28       34.31      0.85 o
   7   6   6       64.14       70.37      1.13 o
   8   6   6       50.44       51.33      1.12 o
   9   6   6      146.96      164.42      1.92 o
  10   6   6        8.61        7.77      1.51 o
  11   6   6        2.17        0.60      1.86 o
  12   6   6        3.91        3.42      3.85 o
   0   7   6       69.52       68.24      1.33 o
   1   7   6       67.50       59.83      1.09 o
   2   7   6      353.98      387.29      2.02 o
   3   7   6      379.94      365.79      2.35 o
   4   7   6      171.12      166.07      1.44 o
   5   7   6       61.50       62.51      1.00 o
   6   7   6       83.30       81.61      1.16 o
   7   7   6       45.52       43.83      1.10 o
   8   7   6       59.92       57.44      1.38 o
   9   7   6        5.45        5.57      1.31 o
  10   7   6       19.22       18.07      1.84 o
  11   7   6        6.65        6.88      2.16 o
   0   8   6      167.28      178.70      2.09 o
   1   8   6        0.96        0.05      0.67 o
   2   8   6        3.77        3.71      0.75 o
   3   8   6      145.07      150.15      1.38 o
   4   8   6        8.99        9.30      0.80 o
   5   8   6       87.46       86.36      1.30 o
   6   8   6       21.69       21.96      1.22 o
   7   8   6        8.53        8.15      1.34 o
   8   8   6       11.44       10.93      1.38 o
   9   8   6       18.02       18.44      1.74 o
  10   8   6        1.42        0.87      1.95 o
  11   8   6        4.16        2.86      3.04 o
   0   9   6      421.66      419.82      3.22 o
   1   9   6        1.45        0.88      0.80 o
   2   9   6       63.16       61.38      1.07 o
   3   9   6       41.86       41.50      0.97 o
   4   9   6       38.51       36.63      1.17 o
   5   9   6       68.79       65.18      1.40 o
   6   9   6       14.48       12.70      1.50 o
   7   9   6       38.86       41.33      1.49 o
   8   9   6       19.22       17.43      1.77 o
   9   9   6       24.98       24.94      2.14 o
  10   9   6        6.28        8.75      2.27 o
   0  10   6       44.13       45.16      1.43 o
   1  10   6       77.53       70.51      1.16 o
   2  10   6       61.33       59.42      1.22 o
   3  10   6       15.22       14.45      1.05 o
   4  10   6       68.49       63.36      1.56 o
   5  10   6       62.62       66.36      1.50 o
   6  10   6       30.13       28.35      1.49 o
   7  10   6       62.89       66.06      1.91 o
   8  10   6       12.67       13.75      1.99 o
   9  10   6        3.04        3.27      2.73 o
   0  11   6       77.54       81.67      1.80 o
   1  11   6       29.47       29.16      1.07 o
   2  11   6       50.17       44.69      1.11 o
   3  11   6       23.08       25.54      1.18 o
   4  11   6       38.72       36.74      1.53 o
   5  11   6       86.91       94.17      1.77 o
   6  11   6      148.53      145.47      2.39 o
   7  11   6       20.95       24.09      1.97 o
   8  11   6       37.18       40.80      2.80 o
   9  11   6       38.02       39.60      6.21 o
   0  12   6       83.07       78.64      1.90 o
   1  12   6       16.52       15.37      1.23 o
   2  12   6       12.13       10.58      1.30 o
   3  12   6       12.22       11.26      1.56 o
   4  12   6       57.78       57.36      1.95 o
   5  12   6       37.14       41.21      1.93 o
   6  12   6       31.42       28.56      2.15 o
   7  12   6       40.35       40.95      2.32 o
   8  12   6       38.56       37.35      5.09 o
   0  13   6       89.57       93.65      2.54 o
   1  13   6        3.54        2.87      1.68 o
   2  13   6       86.33       90.74      2.28 o
   3  13   6        9.38        9.83      1.96 o
   4  13   6       48.49       51.14      2.47 o
   5  13   6       24.76       23.51      2.26 o
   6  13   6        0.11       -0.65      2.89 o
   7  13   6       20.31       21.58      5.22 o
   0  14   6       12.79       13.08      3.59 o
   1  14   6       36.85       39.80      2.29 o
   2  14   6       61.56       64.91      2.66 o
   3  14   6       26.53       29.10      3.25 o
   4  14   6       44.29       43.27      4.28 o
   0  15   6       42.01       46.32      4.69 o
   1  15   6        1.26        4.10      4.09 o
   2  15   6       54.64       52.71      6.21 o
   1   0   7        1.73        1.67      0.60 o
   2   0   7     1892.91     1921.08      5.19 o
   3   0   7        2.33        1.35      0.46 o
   4   0   7        0.01        0.26      0.57 o
   5   0   7        0.21        0.91      0.71 o
   6   0   7       15.63       13.71      0.98 o
   7   0   7        5.42        3.39      0.89 o
   8   0   7       77.67       74.01      1.63 o
   9   0   7        0.54        0.44      1.47 o
  10   0   7      112.12      118.06      2.68 o
  11   0   7        2.56        1.43      2.02 o
  12   0   7        1.99        2.85      3.11 o
   0   1   7      781.02      822.60      4.85 o
   1   1   7       92.42       94.91      0.74 o
   2   1   7      210.13      205.37      0.97 o
   3   1   7      283.55      268.07      1.02 o
   4   1   7      219.90      224.07      1.13 o
   5   1   7      176.26      164.70      1.12 o
   6   1   7      326.35      327.21      1.91 o
   7   1   7        4.19        5.73      0.80 o
   8   1   7      136.16      137.76      1.53 o
   9   1   7       40.70       48.22      1.31 o
  10   1   7       14.31       15.55      1.46 o
  11   1   7       14.80       14.48      1.80 o
  12   1   7        3.39        4.04      2.05 o
   0   2   7       60.98       52.60      0.93 o
   1   2   7       62.48       59.80      0.69 o
   2   2   7      146.73      147.78      0.88 o
   3   2   7       58.90       66.16      0.62 o
   4   2   7      160.89      166.01      1.03 o
   5   2   7      164.93      147.47      1.04 o
   6   2   7      194.45      192.62      1.37 o
   7   2   7      239.44      229.85      1.68 o
   8   2   7       87.56       86.41      1.38 o
   9   2   7       20.81       21.48      1.20 o
  10   2   7       17.49       17.72      1.61 o
  11   2   7        6.15        8.70      1.76 o
  12   2   7       12.71       13.82      2.36 o
   0   3   7        1.40        0.58      0.53 o
   1   3   7      413.15      442.06      1.69 o
   2   3   7       58.46       55.06      0.86 o
   3   3   7       42.33       45.65      0.54 o
   4   3   7       92.03       88.48      0.73 o
   5   3   7       55.78       58.20      0.82 o
   6   3   7      319.65      329.93      1.79 o
   7   3   7      160.66      161.17      1.48 o
   8   3   7       15.73       14.45      1.02 o
   9   3   7      107.31      101.17      1.53 o
  10   3   7        3.39        1.90      1.48 o
  11   3   7       41.09       39.00      2.36 o
  12   3   7       15.68       17.57      2.58 o
   0   4   7       12.69       13.79      0.70 o
   1   4   7        7.72        6.78      0.48 o
   2   4   7       16.21       16.74      0.47 o
   3   4   7        8.35        7.15      0.46 o
   4   4   7       38.98       32.47      0.63 o
   5   4   7      217.49      187.98      1.25 o
   6   4   7       15.98       16.83      0.75 o
   7   4   7      268.82      248.67      1.72 o
   8   4   7        6.64        5.73      0.93 o
   9   4   7       16.98       15.49      1.27 o
  10   4   7       15.13       14.90      1.74 o
  11   4   7       14.00       12.50      2.10 o
  12   4   7       21.57       25.44      3.20 o
   0   5   7       12.60       13.43      0.63 o
   1   5   7      149.47      158.00      1.19 o
   2   5   7       24.66       22.91      0.62 o
   3   5   7      221.23      212.63      1.69 o
   4   5   7       49.52       46.19      0.73 o
   5   5   7      269.52      252.70      2.21 o
   6   5   7       54.53       50.65      0.92 o
   7   5   7       20.18       18.80      0.90 o
   8   5   7       35.58       40.39      1.09 o
   9   5   7       14.78       15.53      1.45 o
  10   5   7       42.11       49.85      1.85 o
  11   5   7       31.04       30.05      2.23 o
  12   5   7        8.66        8.31      3.76 o
   0   6   7      134.34      123.80      1.70 o
   1   6   7      212.64      219.00      1.66 o
   2   6   7        0.05        0.14      0.63 o
   3   6   7        8.75        8.27      0.69 o
   4   6   7        8.94        9.43      0.68 o
   5   6   7        2.01        1.33      0.73 o
   6   6   7        8.10        6.72      0.81 o
   7   6   7        7.49        7.45      0.96 o
   8   6   7       51.89       54.94      1.27 o
   9   6   7       62.57       71.19      1.60 o
  10   6   7        4.58        4.03      1.60 o
  11   6   7        8.96        9.79      2.15 o
   0   7   7        8.51        9.38      1.03 o
   1   7   7       58.43       55.57      0.96 o
   2   7   7      142.48      144.77      1.47 o
   3   7   7       57.55       52.54      1.05 o
   4   7   7      105.38      101.74      1.24 o
   5   7   7       17.26       17.70      0.88 o
   6   7   7        2.56        0.96      0.92 o
   7   7   7        6.07        6.14      1.14 o
   8   7   7       20.17       21.45      1.40 o
   9   7   7        3.80        3.85      1.43 o
  10   7   7       34.81       38.55      2.34 o
  11   7   7        1.79        0.02      2.57 o
   0   8   7       39.37       36.49      1.25 o
   1   8   7      148.15      144.48      1.44 o
   2   8   7      136.82      135.47      2.08 o
   3   8   7      459.36      445.49      2.70 o
   4   8   7        8.77        9.97      1.00 o
   5   8   7       94.90       91.85      1.42 o
   6   8   7       39.50       34.01      1.33 o
   7   8   7       19.07       20.12      1.67 o
   8   8   7       34.27       32.93      1.74 o
   9   8   7       26.88       25.30      2.16 o
  10   8   7       15.93       16.78      2.32 o
   0   9   7       18.33       19.31      1.29 o
   1   9   7       88.72       85.11      1.24 o
   2   9   7      142.45      137.47      1.49 o
   3   9   7       50.99       47.09      1.13 o
   4   9   7      191.35      192.27      2.29 o
   5   9   7      108.61      107.99      1.60 o
   6   9   7        2.35        1.18      1.27 o
   7   9   7       39.59       39.87      1.94 o
   8   9   7       21.89       22.16      2.00 o
   9   9   7       28.91       31.18      2.46 o
  10   9   7        5.78        5.25      3.86 o
   0  10   7        0.09        0.71      1.17 o
   1  10   7       21.02       20.61      0.99 o
   2  10   7       27.89       25.65      1.03 o
   3  10   7       11.59       11.49      1.22 o
   4  10   7       58.18       60.42      1.33 o
   5  10   7      278.24      279.28      3.74 o
   6  10   7       48.84       47.42      1.59 o
   7  10   7       86.86       85.54      1.85 o
   8  10   7        1.76        1.58      2.12 o
   9  10   7        4.87        7.12      2.60 o
   0  11   7      123.41      125.16      2.22 o
   1  11   7        8.81        9.25      1.05 o
   2  11   7       93.63       91.29      1.41 o
   3  11   7       14.29       13.03      1.27 o
   4  11   7        5.84        3.60      1.48 o
   5  11   7       84.29       88.28      1.94 o
   6  11   7       16.06       15.70      1.79 o
   7  11   7      101.63      111.82      2.34 o
   8  11   7        9.86        9.11      2.88 o
   0  12   7       23.44       22.64      1.86 o
   1  12   7       12.96       12.20      1.22 o
   2  12   7       20.65       18.54      1.43 o
   3  12   7       10.66        9.37      1.49 o
   4  12   7       23.16       25.24      2.17 o
   5  12   7       26.40       26.07      2.11 o
   6  12   7       27.91       29.03      2.33 o
   7  12   7       91.08       97.56      4.75 o
   0  13   7        4.02        4.16      2.21 o
   1  13   7       34.49       32.02      1.70 o
   2  13   7       20.06       21.19      1.99 o
   3  13   7        5.75        4.93      2.03 o
   4  13   7       27.36       27.98      2.16 o
   5  13   7       17.34       13.74      2.61 o
   6  13   7        9.63        9.43      4.71 o
   0  14   7       36.44       39.19      3.03 o
   1  14   7        1.27        0.43      2.42 o
   2  14   7       18.38       17.03      2.67 o
   3  14   7        0.93       -3.25      4.12 o
   0  15   7        0.38       -6.74      6.74 o
   0   0   8      223.43      247.78      7.99 o
   1   0   8      205.17      198.77      1.79 o
   2   0   8      113.31      120.48      1.15 o
   3   0   8       15.27       17.93      0.72 o
   4   0   8        8.46        6.50      0.76 o
   5   0   8       87.22       80.20      1.39 o
   6   0   8      126.19      117.01      1.94 o
   7   0   8        0.11       -0.03      1.72 o
   8   0   8       49.79       55.06      1.82 o
   9   0   8       60.51       68.48      2.64 o
  10   0   8       53.35       56.34      2.84 o
  11   0   8        0.41        0.87      2.92 o
  12   0   8        0.79       -0.37      5.38 o
   0   1   8        2.76        1.17      0.52 o
   1   1   8      512.87      503.13      1.69 o
   2   1   8      162.09      162.48      1.05 o
   3   1   8      391.60      383.47      1.83 o
   4   1   8       62.74       63.60      0.71 o
   5   1   8       22.16       25.04      0.68 o
   6   1   8       41.15       36.40      0.84 o
   7   1   8      247.41      236.64      1.85 o
   8   1   8      108.49       94.83      1.51 o
   9   1   8        0.79        0.56      1.45 o
  10   1   8       16.43       13.92      1.90 o
  11   1   8        9.36        7.80      2.04 o
  12   1   8        1.11       -1.50      3.94 o
   0   2   8      191.19      199.27      1.78 o
   1   2   8       32.67       29.14      0.57 o
   2   2   8       80.01       70.25      0.82 o
   3   2   8      166.84      143.71      1.07 o
   4   2   8      345.55      346.82      1.74 o
   5   2   8       90.24       74.06      0.93 o
   6   2   8      144.54      124.79      1.27 o
   7   2   8      108.89      105.69      1.36 o
   8   2   8       12.00        9.69      1.05 o
   9   2   8       48.85       42.78      1.49 o
  10   2   8        1.83        0.91      1.71 o
  11   2   8        3.32        4.16      2.08 o
  12   2   8        5.96        5.35      3.75 o
   0   3   8       31.36       36.92      0.91 o
   1   3   8      325.17      305.03      1.64 o
   2   3   8      131.54      136.50      1.01 o
   3   3   8       20.10       18.98      0.60 o
   4   3   8      534.22      523.61      2.59 o
   5   3   8        9.04       10.30      0.66 o
   6   3   8      326.91      314.25      1.98 o
   7   3   8       97.75      100.08      1.28 o
   8   3   8       33.54       32.76      1.16 o
   9   3   8       38.99       37.06      1.35 o
  10   3   8        2.96        2.95      1.55 o
  11   3   8       26.85       24.51      2.92 o
  12   3   8        1.57        3.39      5.63 o
   0   4   8      221.35      195.03      1.75 o
   1   4   8       82.90       82.22      0.92 o
   2   4   8       38.53       36.19      0.62 o
   3   4   8        0.86       -0.25      0.58 o
   4   4   8      327.83      306.52      1.96 o
   5   4   8       66.99       54.47      1.14 o
   6   4   8      332.77      322.34      2.57 o
   7   4   8        5.91        4.24      0.95 o
   8   4   8        2.79        2.53      1.11 o
   9   4   8       57.77       58.74      1.51 o
  10   4   8        1.66        1.30      1.72 o
  11   4   8       31.31       33.01      3.56 o
   0   5   8      113.41      112.85      1.94 o
   1   5   8      114.95      119.62      1.43 o
   2   5   8      208.23      201.88      1.88 o
   3   5   8       23.36       22.96      0.70 o
   4   5   8      218.52      216.57      1.51 o
   5   5   8       61.42       54.00      1.26 o
   6   5   8      142.69      145.42      1.49 o
   7   5   8       49.68       50.95      1.10 o
   8   5   8      139.49      140.44      1.76 o
   9   5   8       26.75       27.97      1.68 o
  10   5   8        6.69        5.25      2.01 o
  11   5   8       16.01       17.71      2.91 o
   0   6   8       59.52       59.58      1.59 o
   1   6   8      100.72       97.15      1.27 o
   2   6   8        9.40        8.23      0.81 o
   3   6   8      125.47      123.14      1.31 o
   4   6   8       12.88       12.07      0.89 o
   5   6   8      188.06      182.07      1.90 o
   6   6   8        7.80        5.80      1.01 o
   7   6   8        4.36        3.20      1.02 o
   8   6   8       85.04       90.91      1.56 o
   9   6   8       48.38       50.64      1.91 o
  10   6   8       24.07       28.14      2.27 o
  11   6   8       13.14       13.41      3.12 o
   0   7   8      240.81      232.41      2.47 o
   1   7   8      150.81      137.43      1.53 o
   2   7   8      192.16      183.47      1.74 o
   3   7   8      497.93      471.83      2.65 o
   4   7   8      189.59      188.34      1.84 o
   5   7   8       85.92       81.52      1.36 o
   6   7   8       12.22       13.19      1.12 o
   7   7   8       50.26       48.24      1.45 o
   8   7   8       77.23       87.69      1.93 o
   9   7   8       22.28       25.82      2.06 o
  10   7   8       16.41       17.57      2.29 o
   0   8   8        3.87        3.15      1.13 o
   1   8   8      148.22      147.34      1.62 o
   2   8   8       54.08       52.34      1.16 o
   3   8   8       33.33       32.27      1.07 o
   4   8   8      181.70      186.22      1.88 o
   5   8   8      141.07      135.14      1.70 o
   6   8   8       38.75       35.57      1.29 o
   7   8   8       45.01       43.77      1.72 o
   8   8   8       53.29       58.92      1.96 o
   9   8   8       23.43       24.00      2.52 o
  10   8   8        9.43        9.37      2.67 o
   0   9   8      118.43      118.97      2.04 o
   1   9   8        3.57        2.59      0.83 o
   2   9   8       15.41       13.54      1.08 o
   3   9   8       91.47       93.65      1.46 o
   4   9   8      113.47      115.52      1.64 o
   5   9   8       34.26       36.50      1.33 o
   6   9   8       70.80       73.36      1.67 o
   7   9   8        8.86        6.89      1.50 o
   8   9   8       29.81       31.35      2.23 o
   9   9   8       22.42       23.85      2.53 o
   0  10   8        0.43       -0.14      1.27 o
   1  10   8       13.94       12.45      1.07 o
   2  10   8       12.86       12.89      1.15 o
   3  10   8        1.40        1.11      1.17 o
   4  10   8       68.42       66.05      1.44 o
   5  10   8       15.00       17.18      1.58 o
   6  10   8       62.86       64.30      1.87 o
   7  10   8       20.61       19.86      1.86 o
   8  10   8       52.30       54.41      2.43 o
   9  10   8        2.45        1.70      5.20 o
   0  11   8      104.00      106.35      2.17 o
   1  11   8        2.51        2.31      1.05 o
   2  11   8       37.71       36.37      1.36 o
   3  11   8       23.17       22.03      1.53 o
   4  11   8        1.95        0.92      1.42 o
   5  11   8        7.03        7.93      1.58 o
   6  11   8       42.81       43.75      2.02 o
   7  11   8       28.51       32.73      2.18 o
   0  12   8       30.26       32.84      2.00 o
   1  12   8        7.57        7.00      1.32 o
   2  12   8        1.62        1.12      1.32 o
   3  12   8        0.19       -0.42      1.69 o
   4  12   8       13.12       13.44      1.71 o
   5  12   8       42.72       49.02      2.17 o
   6  12   8       23.72       24.69      3.54 o
   0  13   8      121.77      125.82      2.53 o
   1  13   8        6.44        5.80      1.48 o
   2  13   8       79.89       84.31      2.16 o
   3  13   8       54.50       58.78      2.41 o
   4  13   8       20.20       16.40      2.49 o
   5  13   8        9.55       13.45      4.45 o
   0  14   8        2.12        1.02      2.90 o
   1  14   8       17.16       16.21      3.20 o
   2  14   8       19.14       19.02      3.36 o
   1   0   9      881.53      812.47      3.77 o
   2   0   9     1367.22     1337.34      8.38 o
   3   0   9      107.59      116.91      1.66 o
   4   0   9      182.52      170.86      1.99 o
   5   0   9       98.65       85.08      1.56 o
   6   0   9      129.49      128.12      2.66 o
   7   0   9       49.11       44.30      3.14 o
   8   0   9        0.56        0.77      2.00 o
   9   0   9        1.96       -0.87      3.40 o
  10   0   9        0.14       -0.63      3.40 o
  11   0   9        0.45       -2.32      4.43 o
   0   1   9      242.91      252.16      2.18 o
   1   1   9      497.81      448.49      2.01 o
   2   1   9      379.74      360.09      1.85 o
   3   1   9      613.43      605.20      2.87 o
   4   1   9      364.03      353.36      1.93 o
   5   1   9       76.52       73.27      1.01 o
   6   1   9      180.78      176.30      1.96 o
   7   1   9       12.91       11.13      1.21 o
   8   1   9       30.36       28.08      1.62 o
   9   1   9       32.48       32.06      2.18 o
  10   1   9        4.85        3.51      2.16 o
  11   1   9        1.88       -0.16      2.98 o
   0   2   9      149.46      117.10      2.22 o
   1   2   9      527.64      556.63      2.23 o
   2   2   9       71.88       72.85      0.95 o
   3   2   9       44.40       45.05      0.76 o
   4   2   9      103.03      101.01      1.09 o
   5   2   9       68.65       64.68      1.08 o
   6   2   9       19.56       20.21      0.99 o
   7   2   9        4.56        4.33      1.12 o
   8   2   9       53.59       57.74      1.50 o
   9   2   9       10.06        8.36      1.79 o
  10   2   9       48.26       52.24      2.63 o
  11   2   9       23.59       25.21      3.16 o
   0   3   9       71.90       70.69      1.25 o
   1   3   9      179.09      176.41      1.35 o
   2   3   9      251.34      262.61      1.45 o
   3   3   9      391.44      360.98      1.81 o
   4   3   9      157.49      147.89      1.41 o
   5   3   9      172.89      161.76      1.60 o
   6   3   9        1.38        0.38      0.92 o
   7   3   9        1.56        1.05      1.01 o
   8   3   9        1.37        0.49      1.31 o
   9   3   9       16.47       14.63      1.95 o
  10   3   9       24.84       24.01      2.73 o
  11   3   9        9.72        9.27      3.53 o
   0   4   9      197.19      175.36      2.29 o
   1   4   9       86.35       77.88      1.12 o
   2   4   9       20.43       17.95      0.78 o
   3   4   9      191.55      172.10      1.54 o
   4   4   9       97.28       86.97      1.25 o
   5   4   9       35.80       40.14      1.01 o
   6   4   9       68.19       65.03      1.24 o
   7   4   9       64.85       61.25      1.39 o
   8   4   9       26.93       24.20      1.58 o
   9   4   9        3.81        4.03      1.62 o
  10   4   9       38.25       36.66      3.02 o
  11   4   9       29.25       33.74      5.67 o
   0   5   9      485.62      463.94      4.46 o
   1   5   9      683.89      618.65      3.43 o
   2   5   9      114.16      106.96      1.64 o
   3   5   9      338.11      318.85      2.06 o
   4   5   9      121.64      113.60      1.40 o
   5   5   9       35.08       33.00      1.05 o
   6   5   9       20.77       20.46      1.06 o
   7   5   9        6.64        6.58      1.15 o
   8   5   9       81.64       79.97      1.80 o
   9   5   9       51.25       52.00      1.90 o
  10   5   9       48.97       52.71      3.17 o
  11   5   9       18.74       21.16      5.80 o
   0   6   9       16.24       13.97      1.40 o
   1   6   9      155.76      134.23      1.67 o
   2   6   9      630.12      634.81      4.52 o
   3   6   9       75.11       74.06      1.21 o
   4   6   9       27.39       21.23      0.92 o
   5   6   9       78.22       77.31      1.31 o
   6   6   9       28.96       27.93      1.21 o
   7   6   9        5.17        4.99      1.23 o
   8   6   9       20.70       22.80      1.67 o
   9   6   9        3.66        4.17      2.00 o
  10   6   9        9.66        7.94      2.45 o
   0   7   9       74.54       77.08      1.97 o
   1   7   9        5.34        4.63      1.01 o
   2   7   9      136.54      131.34      1.70 o
   3   7   9      111.82      108.87      1.37 o
   4   7   9       97.87      102.26      1.48 o
   5   7   9       13.91       11.46      1.14 o
   6   7   9       18.79       19.25      1.33 o
   7   7   9       83.01       84.92      1.59 o
   8   7   9       10.44        9.94      1.73 o
   9   7   9       39.36       42.63      2.62 o
  10   7   9       31.60       32.42      3.45 o
   0   8   9      119.24      107.31      2.34 o
   1   8   9      242.33      226.84      2.05 o
   2   8   9       90.83       86.63      1.45 o
   3   8   9       57.39       57.86      1.26 o
   4   8   9       43.37       44.01      1.24 o
   5   8   9        6.15        5.34      1.17 o
   6   8   9        7.75        7.70      1.29 o
   7   8   9        0.16        0.41      1.51 o
   8   8   9        1.43        0.43      1.66 o
   9   8   9       10.92        9.08      2.45 o
   0   9   9      104.39      103.34      2.38 o
   1   9   9       41.90       40.18      1.18 o
   2   9   9       37.92       36.59      1.16 o
   3   9   9       24.86       23.11      1.26 o
   4   9   9       52.06       51.61      1.34 o
   5   9   9       56.11       53.97      1.44 o
   6   9   9       26.22       27.13      1.79 o
   7   9   9        8.67       10.83      1.91 o
   8   9   9       28.37       32.64      2.12 o
   9   9   9        0.68        3.15      5.29 o
   0  10   9       98.75       95.92      2.09 o
   1  10   9       46.07       44.38      1.28 o
   2  10   9       36.83       35.76      1.29 o
   3  10   9        8.32        6.25      1.31 o
   4  10   9        5.35        4.39      1.24 o
   5  10   9       12.98       10.67      1.59 o
   6  10   9       16.14       19.42      1.88 o
   7  10   9       56.43       61.03      2.21 o
   8  10   9       18.29       18.56      3.20 o
   0  11   9        0.61       -0.09      1.64 o
   1  11   9        4.08        5.23      1.24 o
   2  11   9       43.14       41.45      1.55 o
   3  11   9        1.73        1.39      1.42 o
   4  11   9        0.28       -0.58      1.50 o
   5  11   9       34.03       34.14      1.92 o
   6  11   9       16.92       14.28      1.97 o
   7  11   9       24.71       26.79      3.59 o
   0  12   9        1.76        1.04      1.85 o
   1  12   9       14.52       13.87      1.57 o
   2  12   9       23.34       21.58      1.78 o
   3  12   9        1.71        2.15      1.84 o
   4  12   9        6.46        6.59      1.79 o
   5  12   9        5.76        6.17      2.58 o
   0  13   9        1.66        0.76      2.23 o
   1  13   9       10.78        9.39      1.90 o
   2  13   9       39.09       41.29      2.34 o
   3  13   9       10.12       11.29      4.41 o
   4  13   9       22.08       21.04      5.00 o
   0  14   9        0.92        0.28      6.21 o
   0   0  10     1528.40     1466.89      7.52 o
   1   0  10      241.16      241.91      2.30 o
   2   0  10      270.05      258.73      2.38 o
   3   0  10       21.34       14.99      0.98 o
   4   0  10        0.16        0.84      0.99 o
   5   0  10        3.27        0.85      1.05 o
   6   0  10       73.04       80.05      1.91 o
   7   0  10       22.83       18.73      2.50 o
   8   0  10       10.88        9.14      2.31 o
   9   0  10       30.87       28.03      4.13 o
  10   0  10       24.26       22.56      5.29 o
   0   1  10       26.07       26.50      1.06 o
   1   1  10      105.89       93.76      1.11 o
   2   1  10        3.85        1.17      0.65 o
   3   1  10       13.52        8.85      0.76 o
   4   1  10       68.15       65.08      1.19 o
   5   1  10       68.21       64.64      1.13 o
   6   1  10        8.24        8.37      1.02 o
   7   1  10       66.00       64.80      1.71 o
   8   1  10       69.42       71.96      2.60 o
   9   1  10       13.91       12.80      2.75 o
  10   1  10        5.79        3.08      2.88 o
   0   2  10      722.64      694.46      5.69 o
   1   2  10       12.10        8.71      0.71 o
   2   2  10      182.37      178.47      1.93 o
   3   2  10       30.55       27.74      0.80 o
   4   2  10       56.84       49.40      0.99 o
   5   2  10       61.53       58.34      1.23 o
   6   2  10        1.94        0.56      0.97 o
   7   2  10        9.52        9.71      1.26 o
   8   2  10       30.85       29.85      2.17 o
   9   2  10       14.06       14.52      2.26 o
  10   2  10        5.96        3.96      3.22 o
   0   3  10       67.51       70.88      1.39 o
   1   3  10      490.15      475.00      2.20 o
   2   3  10      681.91      614.95      2.51 o
   3   3  10       46.82       35.41      1.02 o
   4   3  10      122.44      120.75      2.14 o
   5   3  10       64.14       65.13      1.34 o
   6   3  10       73.85       73.14      1.60 o
   7   3  10       20.41       20.00      1.27 o
   8   3  10       23.13       24.11      1.78 o
   9   3  10       16.01       16.09      2.62 o
  10   3  10       91.16       93.70      3.80 o
   0   4  10      303.46      290.92      3.09 o
   1   4  10      378.17      382.23      2.74 o
   2   4  10       19.39       17.56      1.05 o
   3   4  10      190.42      194.32      2.33 o
   4   4  10       59.47       60.12      1.27 o
   5   4  10       55.46       55.68      1.31 o
   6   4  10       40.29       41.91      1.28 o
   7   4  10       46.38       48.94      1.39 o
   8   4  10       55.46       58.20      2.02 o
   9   4  10        9.03        9.48      2.16 o
  10   4  10       14.77       13.25      3.63 o
   0   5  10      191.53      196.26      2.79 o
   1   5  10      115.41      108.74      1.72 o
   2   5  10       78.58       68.20      1.50 o
   3   5  10       22.15       19.09      1.23 o
   4   5  10       97.39       92.69      2.15 o
   5   5  10      133.60      136.29      1.81 o
   6   5  10       10.89       11.01      1.24 o
   7   5  10       19.37       18.30      1.30 o
   8   5  10        3.25        2.98      1.45 o
   9   5  10       48.68       55.09      2.51 o
  10   5  10       10.87        9.28      5.41 o
   0   6  10      178.97      153.29      2.59 o
   1   6  10       69.20       62.93      1.35 o
   2   6  10       38.73       31.77      1.09 o
   3   6  10       15.77       14.88      1.04 o
   4   6  10       21.65       20.37      1.17 o
   5   6  10        2.97        3.58      1.21 o
   6   6  10       39.89       46.05      1.39 o
   7   6  10       34.12       31.92      1.50 o
   8   6  10       22.20       23.88      1.75 o
   9   6  10       21.37       23.78      3.02 o
  10   6  10       38.05       38.32      4.65 o
   0   7  10       20.94       20.92      1.65 o
   1   7  10       80.95       80.65      1.51 o
   2   7  10        3.16        2.15      1.03 o
   3   7  10       57.10       57.71      1.44 o
   4   7  10       34.65       34.37      1.36 o
   5   7  10       43.21       43.83      1.39 o
   6   7  10        5.82        5.00      1.41 o
   7   7  10        5.17        4.53      1.49 o
   8   7  10       24.87       25.53      2.03 o
   9   7  10        0.01       -0.62      2.40 o
   0   8  10      353.35      342.96      4.10 o
   1   8  10        0.23        0.87      1.10 o
   2   8  10       55.74       54.01      1.40 o
   3   8  10       15.88       16.35      1.23 o
   4   8  10       17.28       15.17      1.38 o
   5   8  10       25.46       24.47      1.53 o
   6   8  10        6.23        6.34      1.44 o
   7   8  10        2.84       -0.25      1.80 o
   8   8  10        0.60        0.75      2.01 o
   9   8  10       14.08        6.76      5.73 o
   0   9  10        1.40        1.30      1.64 o
   1   9  10       81.01       80.71      1.79 o
   2   9  10       37.82       37.36      1.39 o
   3   9  10       76.02       81.28      1.54 o
   4   9  10       89.70       92.22      1.77 o
   5   9  10       61.16       63.13      1.58 o
   6   9  10       38.50       40.71      1.76 o
   7   9  10       38.17       35.44      2.12 o
   8   9  10       19.92       21.09      3.24 o
   0  10  10      100.38       97.63      2.54 o
   1  10  10       49.50       51.90      1.54 o
   2  10  10       66.54       66.40      1.53 o
   3  10  10       37.21       37.74      1.47 o
   4  10  10        1.61        2.05      1.39 o
   5  10  10       13.47       10.30      1.63 o
   6  10  10       13.91       11.44      2.03 o
   7  10  10       14.42       11.66      3.54 o
   0  11  10        0.14       -1.81      1.98 o
   1  11  10        7.84        7.15      1.49 o
   2  11  10       47.47       47.43      1.78 o
   3  11  10        5.66        6.41      1.46 o
   4  11  10        0.31        0.14      1.59 o
   5  11  10        5.56        4.54      1.91 o
   6  11  10       21.70       19.74      3.89 o
   0  12  10       84.03       86.52      2.75 o
   1  12  10       23.99       23.82      1.99 o
   2  12  10        4.52        5.10      1.75 o
   3  12  10       71.57       79.36      2.02 o
   4  12  10       63.51       62.55      3.01 o
   5  12  10       14.33       15.53      3.87 o
   0  13  10        4.64        4.12      2.98 o
   1  13  10       20.52       21.16      2.87 o
   2  13  10        9.74       10.30      3.65 o
   3  13  10       10.37        9.56      5.73 o
   1   0  11        1.07        1.38      0.92 o
   2   0  11       67.13       60.08      1.49 o
   3   0  11       50.70       45.82      1.32 o
   4   0  11       32.47       22.68      1.17 o
   5   0  11        8.92       10.24      1.31 o
   6   0  11       52.40       44.88      2.19 o
   7   0  11       55.03       59.51      2.54 o
   8   0  11        4.09        2.58      1.92 o
   9   0  11        5.89        6.01      2.75 o
  10   0  11       10.46        8.27      4.93 o
   0   1  11       76.72       68.38      1.42 o
   1   1  11       41.00       41.21      0.88 o
   2   1  11       65.44       61.40      1.05 o
   3   1  11        3.24        1.76      0.74 o
   4   1  11       75.90       68.82      1.11 o
   5   1  11        2.54        2.40      0.92 o
   6   1  11        7.63        6.63      1.11 o
   7   1  11        2.39        1.85      1.58 o
   8   1  11       32.77       30.33      2.03 o
   9   1  11       28.49       27.42      2.53 o
  10   1  11       22.95       21.87      3.84 o
   0   2  11        1.30        1.07      0.94 o
   1   2  11       21.26       20.89      0.77 o
   2   2  11       58.83       55.04      0.97 o
   3   2  11      170.11      181.23      1.57 o
   4   2  11       85.35       76.91      1.51 o
   5   2  11       67.70       72.68      1.56 o
   6   2  11        0.99        0.79      1.09 o
   7   2  11       91.62      102.32      1.95 o
   8   2  11       22.69       22.66      2.00 o
   9   2  11       16.82       17.95      2.48 o
  10   2  11       18.56       14.79      5.24 o
   0   3  11       34.61       27.52      1.31 o
   1   3  11       20.26       16.77      0.90 o
   2   3  11        2.86        1.47      0.81 o
   3   3  11        3.99        4.91      1.04 o
   4   3  11       29.85       32.08      1.22 o
   5   3  11       42.59       44.04      1.26 o
   6   3  11       31.58       35.13      1.32 o
   7   3  11      131.63      134.30      1.98 o
   8   3  11        8.33        9.00      1.87 o
   9   3  11      184.60      202.28      3.17 o
  10   3  11       29.41       25.23      5.79 o
   0   4  11       21.66       19.32      1.33 o
   1   4  11       19.95       18.41      1.14 o
   2   4  11       26.52       27.10      1.21 o
   3   4  11       40.73       36.48      1.34 o
   4   4  11       16.05       15.64      1.17 o
   5   4  11       23.54       25.39      1.27 o
   6   4  11       31.54       29.37      1.35 o
   7   4  11       17.42       18.54      1.47 o
   8   4  11       30.46       34.80      2.01 o
   9   4  11       16.59       15.13      2.33 o
  10   4  11       32.45       31.66      6.37 o
   0   5  11        6.43        6.57      1.76 o
   1   5  11       39.57       38.17      1.30 o
   2   5  11      110.78      109.82      1.82 o
   3   5  11       28.57       27.46      1.32 o
   4   5  11       58.79       53.61      1.56 o
   5   5  11        8.55        8.16      1.33 o
   6   5  11       16.93       17.06      1.62 o
   7   5  11       42.44       44.02      1.82 o
   8   5  11        6.07        4.84      1.80 o
   9   5  11       69.89       76.56      2.68 o
   0   6  11      128.40      130.93      3.85 o
   1   6  11      109.37      111.90      1.72 o
   2   6  11       40.83       41.23      1.27 o
   3   6  11       44.95       42.54      1.30 o
   4   6  11        8.21        5.46      1.36 o
   5   6  11       32.00       29.52      1.73 o
   6   6  11        3.42        3.17      1.55 o
   7   6  11      189.38      205.99      3.21 o
   8   6  11       16.02       18.07      2.01 o
   9   6  11        9.14       11.04      3.52 o
   0   7  11        5.04        2.61      1.55 o
   1   7  11       42.67       46.99      1.32 o
   2   7  11       54.70       54.13      1.40 o
   3   7  11       69.47       68.71      1.53 o
   4   7  11       71.19       71.76      2.01 o
   5   7  11      140.19      147.75      2.40 o
   6   7  11      122.79      133.22      2.63 o
   7   7  11        3.61        2.53      1.87 o
   8   7  11        3.27        3.29      2.16 o
   0   8  11       16.35       16.57      1.91 o
   1   8  11        0.46        0.30      1.13 o
   2   8  11       25.92       25.37      1.40 o
   3   8  11       51.48       54.12      1.72 o
   4   8  11        3.58        0.87      1.51 o
   5   8  11       93.81      101.32      2.36 o
   6   8  11       21.70       20.02      2.17 o
   7   8  11       56.37       54.96      2.37 o
   0   9  11        3.01        1.73      1.98 o
   1   9  11       95.75       98.61      1.82 o
   2   9  11       33.30       33.66      1.74 o
   3   9  11        7.02        6.03      1.51 o
   4   9  11        2.37        1.09      1.77 o
   5   9  11        1.89        0.09      1.94 o
   6   9  11       21.05       21.37      2.58 o
   0  10  11        1.37        1.96      1.97 o
   1  10  11        1.60        2.55      1.39 o
   2  10  11       20.53       20.88      1.69 o
   3  10  11       14.55       12.68      1.73 o
   4  10  11       11.88       13.25      1.94 o
   5  10  11        1.65       -1.40      2.18 o
   6  10  11       26.13       27.63      5.66 o
   0  11  11        4.06        3.31      2.74 o
   1  11  11        8.96        6.21      1.67 o
   2  11  11       15.54       15.24      2.00 o
   3  11  11        3.90        6.09      1.98 o
   4  11  11       22.80       25.79      3.89 o
   0  12  11        0.15        1.78      2.76 o
   1  12  11        2.58        3.78      2.45 o
   2  12  11       52.46       56.14      3.74 o
   3  12  11        4.19        2.91      5.48 o
   0   0  12        0.03       -0.83      1.54 o
   1   0  12        2.10        1.55      1.12 o
   2   0  12        6.21        6.21      1.19 o
   3   0  12       21.06       17.94      1.31 o
   4   0  12        0.60        1.34      1.22 o
   5   0  12      131.66      131.09      2.33 o
   6   0  12      104.95      105.89      3.01 o
   7   0  12       13.09       14.45      2.68 o
   8   0  12       73.31       77.08      3.23 o
   9   0  12        0.28        0.25      4.27 o
   0   1  12        6.78        6.84      1.18 o
   1   1  12        7.56        7.99      0.86 o
   2   1  12       56.15       54.36      1.03 o
   3   1  12       21.69       21.60      0.95 o
   4   1  12       69.06       72.96      1.21 o
   5   1  12        3.94        5.53      1.20 o
   6   1  12      146.96      167.36      2.61 o
   7   1  12        3.63        3.99      1.67 o
   8   1  12       84.48      101.21      2.42 o
   9   1  12       16.18       16.55      2.76 o
   0   2  12       81.96       83.27      1.66 o
   1   2  12        7.15        6.62      0.84 o
   2   2  12       19.22       21.69      1.00 o
   3   2  12        2.80        2.94      0.92 o
   4   2  12       21.14       23.61      1.27 o
   5   2  12        9.62        7.43      1.51 o
   6   2  12        4.64        3.55      1.24 o
   7   2  12       13.91       12.68      1.80 o
   8   2  12      182.04      197.61      3.12 o
   9   2  12       30.17       33.85      3.06 o
   0   3  12      126.54      121.41      2.33 o
   1   3  12       17.37       15.90      1.14 o
   2   3  12       15.61       14.01      1.02 o
   3   3  12       27.12       22.88      1.26 o
   4   3  12       20.80       19.30      1.36 o
   5   3  12        4.90        4.46      1.20 o
   6   3  12       28.44       29.13      1.49 o
   7   3  12       12.65       13.97      1.58 o
   8   3  12        5.53        7.94      2.12 o
   9   3  12       16.35       18.11      2.92 o
   0   4  12        4.02        5.60      1.35 o
   1   4  12       16.36       14.66      1.22 o
   2   4  12       57.21       55.71      1.66 o
   3   4  12       14.25       14.55      1.41 o
   4   4  12       19.33       16.34      1.43 o
   5   4  12       19.93       18.56      1.53 o
   6   4  12       51.89       50.41      1.71 o
   7   4  12        7.92        8.55      1.64 o
   8   4  12      132.01      142.86      3.42 o
   9   4  12        2.26        1.71      5.77 o
   0   5  12        2.48        1.62      1.70 o
   1   5  12       11.36       10.94      1.33 o
   2   5  12       35.14       37.93      1.47 o
   3   5  12        3.57        3.78      1.32 o
   4   5  12       61.91       64.55      1.73 o
   5   5  12        5.81        5.33      1.41 o
   6   5  12       65.99       70.11      2.00 o
   7   5  12        0.72        0.88      1.70 o
   8   5  12       73.66       81.79      2.27 o
   0   6  12       18.04       18.93      1.73 o
   1   6  12        0.85        0.43      1.08 o
   2   6  12        0.53        0.90      1.12 o
   3   6  12        9.24        7.35      1.29 o
   4   6  12        9.03        9.65      1.52 o
   5   6  12       14.47       11.96      1.70 o
   6   6  12       39.15       42.44      2.00 o
   7   6  12        8.25        7.53      1.89 o
   8   6  12       15.83       18.91      3.13 o
   0   7  12       26.44       24.28      2.08 o
   1   7  12        9.14       10.41      1.30 o
   2   7  12       17.50       18.74      1.48 o
   3   7  12        2.51        1.99      1.27 o
   4   7  12       22.36       25.51      1.83 o
   5   7  12       17.15       18.03      2.01 o
   6   7  12      120.80      143.99      2.57 o
   7   7  12       11.75       11.80      2.48 o
   8   7  12       20.31       22.09      6.00 o
   0   8  12        5.49        4.62      1.87 o
   1   8  12       21.24       23.35      1.57 o
   2   8  12       20.83       16.92      1.54 o
   3   8  12       43.83       45.67      2.06 o
   4   8  12        8.91        7.47      1.86 o
   5   8  12       17.79       16.14      2.12 o
   6   8  12       13.59       12.84      2.34 o
   7   8  12        9.50        6.94      6.31 o
   0   9  12       12.62       11.22      2.27 o
   1   9  12       20.35       16.18      1.70 o
   2   9  12       19.75       20.16      1.79 o
   3   9  12        4.81        5.52      1.82 o
   4   9  12        2.04        2.24      1.93 o
   5   9  12        3.01        1.72      3.12 o
   6   9  12       20.15       17.78      6.02 o
   0  10  12       17.80       15.73      2.59 o
   1  10  12       29.04       33.05      1.85 o
   2  10  12        1.29        0.57      1.88 o
   3  10  12       23.85       22.93      2.19 o
   4  10  12       45.84       51.84      3.92 o
   5  10  12       26.03       23.93      6.05 o
   0  11  12        0.87        1.01      3.24 o
   1  11  12       16.88       15.21      3.02 o
   1   0  13       28.65       23.69      1.49 o
   2   0  13       31.38       37.04      1.52 o
   3   0  13        2.91        2.73      1.36 o
   4   0  13        8.28        7.31      1.48 o
   5   0  13        3.18        4.03      1.73 o
   6   0  13       27.52       25.37      3.88 o
   7   0  13       29.22       28.35      5.07 o
   8   0  13       24.49       20.69      3.73 o
   0   1  13       33.03       35.67      1.44 o
   1   1  13       44.82       47.13      1.07 o
   2   1  13       18.82       17.55      1.06 o
   3   1  13        5.94        5.31      1.09 o
   4   1  13       22.15       21.06      1.38 o
   5   1  13       15.70       18.98      1.59 o
   6   1  13        5.49        6.22      1.72 o
   7   1  13       86.55       93.07      2.73 o
   8   1  13       10.13       11.23      2.90 o
   0   2  13       31.82       36.51      1.76 o
   1   2  13       15.88       14.27      1.13 o
   2   2  13       29.80       27.87      1.15 o
   3   2  13        2.45        1.07      1.18 o
   4   2  13        8.89        7.63      1.34 o
   5   2  13       12.10       11.03      1.55 o
   6   2  13        8.05        6.54      1.42 o
   7   2  13       14.19       14.06      2.20 o
   8   2  13        6.66        6.03      2.35 o
   0   3  13        1.21        0.91      1.52 o
   1   3  13       21.01       18.62      1.28 o
   2   3  13        8.60        7.63      1.39 o
   3   3  13        4.64        2.02      1.42 o
   4   3  13        2.28        0.84      1.54 o
   5   3  13       17.28       13.59      1.58 o
   6   3  13       13.28       12.79      1.63 o
   7   3  13       57.21       56.05      2.08 o
   8   3  13        3.25        3.23      2.75 o
   0   4  13        0.25       -0.65      1.53 o
   1   4  13       12.87       12.61      1.41 o
   2   4  13       28.78       31.10      1.58 o
   3   4  13       12.79       13.10      1.50 o
   4   4  13       33.24       34.30      1.73 o
   5   4  13        1.20        0.25      1.50 o
   6   4  13        6.17        4.94      1.68 o
   7   4  13       42.16       47.38      2.13 o
   8   4  13        5.06        3.22      5.53 o
   0   5  13       30.86       33.94      2.46 o
   1   5  13        5.02        3.10      1.31 o
   2   5  13        5.00        6.75      1.43 o
   3   5  13       34.30       36.01      2.03 o
   4   5  13        0.91       -0.13      1.62 o
   5   5  13       21.27       18.39      1.91 o
   6   5  13        8.81        6.72      1.80 o
   7   5  13       35.72       40.92      2.69 o
   8   5  13       22.04       26.20      5.92 o
   0   6  13        0.01        0.07      1.82 o
   1   6  13       41.14       41.08      1.50 o
   2   6  13        4.99        6.74      1.39 o
   3   6  13       33.01       34.86      1.66 o
   4   6  13       25.71       24.46      2.00 o
   5   6  13        7.46        5.22      1.75 o
   6   6  13       18.87       19.39      2.19 o
   7   6  13       19.76       19.25      3.97 o
   0   7  13        6.66        7.60      2.07 o
   1   7  13       19.18       16.65      1.60 o
   2   7  13        2.96        3.29      1.42 o
   3   7  13        6.13        5.60      1.80 o
   4   7  13        4.08        4.42      1.89 o
   5   7  13       16.46       19.66      2.56 o
   6   7  13       26.48       28.52      3.95 o
   0   8  13       24.53       23.50      2.55 o
   1   8  13       11.98       11.53      1.64 o
   2   8  13       34.45       38.82      1.82 o
   3   8  13        6.01        7.67      1.94 o
   4   8  13       11.45       11.13      2.12 o
   5   8  13       47.78       51.79      5.68 o
   0   9  13       23.62       24.89      2.76 o
   1   9  13       22.12       22.42      2.03 o
   2   9  13       51.31       55.25      2.15 o
   3   9  13       43.49       50.83      3.16 o
   0  10  13       31.99       29.35      5.99 o
   1  10  13       13.56        9.00      3.96 o
   0   0  14      324.04      340.25      9.68 o
   1   0  14       19.81       23.26      1.79 o
   2   0  14       50.08       56.40      1.79 o
   3   0  14        1.71       -1.30      1.66 o
   4   0  14        1.21       -0.54      2.33 o
   5   0  14       29.36       31.04      2.72 o
   6   0  14        0.89        0.35      3.95 o
   7   0  14       30.70       34.53      5.46 o
   8   0  14        2.22       -1.36      6.09 o
   0   1  14      315.65      337.81      3.38 o
   1   1  14       20.02       23.63      1.40 o
   2   1  14       46.45       51.37      1.41 o
   3   1  14       24.41       20.39      1.42 o
   4   1  14        2.62        2.99      1.40 o
   5   1  14       20.47       24.16      2.09 o
   6   1  14        2.36       -0.99      2.19 o
   7   1  14        4.72        4.25      2.72 o
   0   2  14       48.51       52.18      2.10 o
   1   2  14       19.96       16.69      1.50 o
   2   2  14       99.44      106.03      1.83 o
   3   2  14       25.80       27.58      1.76 o
   4   2  14       10.62       12.91      1.65 o
   5   2  14       47.16       54.42      1.88 o
   6   2  14       13.23       12.29      1.92 o
   7   2  14        2.41        0.95      2.71 o
   0   3  14       13.54       12.79      2.15 o
   1   3  14       39.99       42.44      1.48 o
   2   3  14       59.06       63.14      1.91 o
   3   3  14       20.05       20.98      1.94 o
   4   3  14       29.95       32.41      1.96 o
   5   3  14        3.02        3.48      1.77 o
   6   3  14        4.49        1.79      1.98 o
   7   3  14        2.59       -0.74      4.46 o
   0   4  14        8.25        7.48      2.00 o
   1   4  14       16.80       13.78      1.79 o
   2   4  14        6.16        4.12      1.62 o
   3   4  14       22.01       26.49      1.71 o
   4   4  14        4.65        4.42      1.71 o
   5   4  14        9.73        8.06      1.96 o
   6   4  14        2.19       -0.04      2.10 o
   0   5  14       26.26       21.94      2.29 o
   1   5  14       38.64       44.47      1.79 o
   2   5  14       20.21       20.81      1.84 o
   3   5  14       65.07       68.21      2.08 o
   4   5  14       22.69       19.74      1.96 o
   5   5  14        8.28        6.62      2.02 o
   6   5  14        7.81        6.07      5.03 o
   7   5  14        5.57        7.11      5.47 o
   0   6  14        3.06        0.95      2.24 o
   1   6  14       61.60       67.97      2.05 o
   2   6  14       41.15       43.33      1.78 o
   3   6  14       35.50       41.94      2.07 o
   4   6  14       42.58       45.36      2.19 o
   5   6  14       33.34       30.72      3.87 o
   0   7  14      188.88      208.28      3.79 o
   1   7  14       61.39       68.23      1.94 o
   2   7  14       87.91       97.16      3.16 o
   3   7  14       20.35       21.42      2.29 o
   4   7  14        9.25       24.06      8.00 o
   0   8  14       66.93       66.65      2.90 o
   1   8  14        6.61        6.36      1.93 o
   2   8  14       30.03       24.95      3.87 o
   0   9  14       16.75       19.15      5.76 o
   1   9  14       58.64       70.89      6.73 o
   1   0  15       61.54       58.88      2.08 o
   2   0  15       66.11       77.05      2.48 o
   3   0  15       44.21       37.25      2.62 o
   4   0  15        1.85        3.46      2.88 o
   5   0  15       48.76       61.31      4.14 o
   6   0  15        3.07        2.42      4.71 o
   0   1  15       31.04       34.24      2.90 o
   1   1  15        0.79       -0.87      1.51 o
   2   1  15       10.84        9.48      1.62 o
   3   1  15       17.21       21.05      1.80 o
   4   1  15        9.91        9.01      1.69 o
   5   1  15       32.19       35.37      3.02 o
   6   1  15        4.23        6.10      3.48 o
   0   2  15        3.12        4.29      2.19 o
   1   2  15       16.70       15.65      1.71 o
   2   2  15       51.19       52.01      2.19 o
   3   2  15       20.13       21.81      2.24 o
   4   2  15        3.94        4.03      2.12 o
   5   2  15       46.14       54.85      3.13 o
   6   2  15       31.43       35.04      5.09 o
   0   3  15       57.21       61.58      2.54 o
   1   3  15       23.29       21.85      1.81 o
   2   3  15       17.23       16.32      2.15 o
   3   3  15        7.05        7.86      2.07 o
   4   3  15       88.52       93.98      2.63 o
   5   3  15       54.82       61.05      3.07 o
   0   4  15       10.14        6.27      2.82 o
   1   4  15       22.54       24.91      2.08 o
   2   4  15       18.30       21.82      2.20 o
   3   4  15       14.38       16.09      2.04 o
   4   4  15       24.69       31.49      2.38 o
   5   4  15        1.91        5.72      3.70 o
   6   4  15        4.25        3.60      5.49 o
   0   5  15        3.69        2.57      2.45 o
   1   5  15        6.39        6.77      1.74 o
   2   5  15       57.92       66.70      2.27 o
   3   5  15       59.58       64.05      2.26 o
   4   5  15       45.32       57.75      4.54 o
   0   6  15       28.61       39.62      3.02 o
   1   6  15       66.06       71.12      2.23 o
   2   6  15      100.93      116.89      3.26 o
   0   7  15        6.85        9.42      5.38 o
   1   7  15       10.02        7.56      6.09 o
   2   7  15        5.15        3.91      5.71 o
   0   0  16        1.07       -2.12      4.27 o
   1   0  16        0.17       -0.93      3.27 o
   2   0  16       14.86       18.96      2.77 o
   3   0  16        8.33       10.34      3.39 o
   4   0  16      109.08      114.15      5.72 o
   0   1  16        8.77        9.67      2.62 o
   1   1  16        3.85        2.25      1.80 o
   2   1  16        8.97        7.96      2.31 o
   3   1  16        6.00        5.95      2.48 o
   4   1  16       13.59       17.70      5.47 o
   0   2  16        0.15       -1.51      2.60 o
   1   2  16        9.69        8.71      2.09 o
   2   2  16        2.74        2.94      2.08 o
   3   2  16       36.10       45.10      3.13 o
   4   2  16        1.61        4.67      3.64 o
   0   3  16        8.44        5.09      3.26 o
   1   3  16       10.96       10.57      2.48 o
   2   3  16        4.30        3.81      2.65 o
   3   3  16       34.88       32.20      3.98 o
   4   3  16       69.34       77.60      6.36 o
   0   4  16       47.07       56.16      5.25 o
   1   4  16        7.85        7.21      4.67 o
   1   5  16       24.24       24.60      5.33 o
   2   5  16       13.41       10.03      6.11 o
   1   0  17       56.24       68.57      6.71 o
   0   1  17        6.88        4.27      6.46 o
   0   2  17        7.90       10.50      5.88 o
 
